# Supplementary material for: HIV drug resistance in a community‐randomized trial of universal testing and treatment: HPTN 071 (PopART)
Source: J Int AIDS Soc. 2022 Jul 1;25(7):e25941. doi: 10.1002/jia2.25941 (PMC9248006; doi:10.1002/jia2.25941)
Supplement: Supplementary file 2 — File S7. HIV subtypes and mutations detected. [file JIA2-25-e25941-s001.csv]

Accession #	Sample collection year	Country	HIV subtype	PR Mutations	RT Mutations
19-183315	2017	South Africa	C	T12S, I15V, L19V, E35D, M36I, R41K, L63P, H69K, I93L	V35T, E36V, T39E, S48T, V60V/I, Q102K, T107T/A, K122E, D123S, C162S, T165V, K173A, Q174K, D177E, T200A, I202V, Q207E, R211K, F214L, V245E, D250E, A272P/S, I274I/V, R277K, T286A, E291D, V292I, P313Q, Q334E, Y339F, R356K, K358R, G359S, A360A/T, A376S, T377L, T386I, K390R, A400I
19-183316	2017	South Africa	C	T12S, I15V, L19T, M36I, N37S, R41K, L63P, H69K, I93L	K20R, V35T, T39K, S48T, V60I, K64K/R, Q102K, K122E, D123G, C162A, K173A, D177E, G196M/V, T200A, Q207E, V245K, A272P, K275Q, R277R/K, Q278Q/H, E291D, V292I, E297K, G335D, R356K, K358R, G359S, T377M, K390R, A400T
19-183322	2017	South Africa	C	T12S, I15V, L19I, M36I, R41K, L63V, H69K, K70R, L89M, I93L	E6G, K20R, V35T, E36A, T39E, S48T, V60I, Q102K, K122E, I135V, I142T, A158S, C162S, K173A, D177E, I178M, G196R, T200A, Q207K, R211K, V245Q, E248V, A272S, R277K, K281R, T286V, E291D, V292I, V293I, I329L, Q334N, G335D, Y339Y/H, R356K, G359T, D364D/E, V365I, A376G, T377M, T386I, K390R, Q394Q/H, A400I
19-183326	2017	South Africa	C	T12P, I15V, L19I, E35D, M36I, R41K, K45R, H69Q, L89M, I93L	V35T, E36A, T39D, S48T, V60I, Q102K, K122E, D123D/G, C162S, K166R, K173T, D177E, I178I/M, T200A, Q207E, R211K, V245Q, A272P/S, K275K/Q, R277R/K, R284K, T286A, E291D, V292I, P294T, K311R, Q334H, G335D, R356K, M357R, K358R, G359T, T377M, K390R, A400T
19-183331	2016	South Africa	C	I15V, L19I, E35D, M36I, N37D, R41K, K45R, L63H, H69K, L89M, I93L	V35T, E36A, T39E, S48T, V60I, Q102K, K122E, D123S, C162A, K173T, D177E, T200A, Q207E, R211K, V245K, E248D, D250E, A272P, K275Q, Q278G, K281R, T286A, E291D, V292I, Q334E, G335D, Y342F, R356K, M357R, K358R, G359A, T377Q, K390R, A400T
19-183333	2016	South Africa	C	L19I, M36I, N37N/T, R41K, L63T, H69K, V82I, I93L	V8I, P9P/T, V35T, E36A, T39D, S48T, V60I, Q102K, K122P, C162S, K173T, D177E, T200A, Q207E, R211K, V245Q, A272P, R277K, Q278Q/H, T286A, E291D, V292I, I329L, G335D, R356K, M357V, K358T, G359T, T377R, K390R, A400M
19-183335	2016	South Africa	C	T12S, I15V, Q18E, L19I, K20R, E35D, M36I, R41K, R57K, L63T, H69K, I93L	K22R, V35A, T39A, S48T, V60I, Q102E, K122E, C162Y, K173A, Q174K, D177E, I178M, V179I, T200A, Q207E, R211K, V245Q, A272P, R277K, Q278H, K281R, L283I, V292I, Q334D, G335D, F346H, R356K, M357R, G359T, V365I, K366R, T377M, K388R, K390R, A400T
19-183340	2016	South Africa	C	T12S, L19I, N37S, R41K, L63S, H69K, L89M, I93L	K11R, V35T, T39E, S48T, Q102K, K103N, K122E, D123N, T139A, C162S, K173A, D177E, T200A, Q207D, R211K, V245Q, E248T, A272P, K275R, R277K, K287K/R, E291D, V292I, P313T, I329V, Q334N, G335D, R356K, K358R, G359S, K366R, A371V, I375V, T377I, K390R, A400T
19-183341	2016	South Africa	C	T12S, I15V, L19I, M36I, R41K, K45R, L63P, H69K, L89M, I93L	V35T, T39E, S48T, Q102K, K122E, D123S, K173A, T200A, Q207E, R211K, V245Q, K275Q, E291D, V292I, D324E, Q334H, G335D, R356K, K358R, G359A, K366R, A376S, T377M, K390R, A400T
19-183342	2016	South Africa	C	T12S, L19I, N37S, R41K, H69K, I72V, L89M, I93L	I5I/V, V35T, E36A, T39E, S48T, Q102K, K103N, K122E, C162S, K173A, D177E, T200A, Q207K, V245Q, E248D, A272P, E291D, V292I, E328D, G335D, R356K, K358R, G359T, T377M, S379C, A400T
19-183343	2016	South Africa	C	T12T/A, I15V, Q18H, L19I, K20R, E35D, M36I, R41K, L63T, H69K, V82I, L89M, I93L	P9S, V35T, E36A, T39E, S48T, V60I, W88C, Q102K, V106M, K122K/E, I142R, C162S, K173A, D177E, I178L, Q197E, T200A, Q207A, R211K, F214L, V245Q, D250E, A272P, K275R, R277K, Q278H, T286A, E291D, V292I, L301L/V, Q334H, G335D, R356K, M357R, K358R, G359T, T377I, T386I, K390R, A400T
19-183344	2016	South Africa	C	T12S, I15V, L19I, N37S, R41K, I62I/V, L63P, H69K, T74A, V77I, L89M, I93L	V35T, T39K, S48T, K64R, K101K/R, Q102K, K122K/E, D123D/G/N/S, C162S, K173A, D177G, T200A, E203D, Q207D, V245Q, E248D, T286A, E291D, V292I, Q334H, G335D, R356K, K358R, G359T, K390R, E396D, A400T
19-183346	2016	South Africa	C	T12S, I15V, L19I, K20R, E35D, M36I, R41K, L63P, H69K, L89M, I93L	V35T, T39E, S48T, Q102K, K122E, D123G, I135T, E138E/A, T139T/A, K173I, Q174K, T200A, Q207G, R211K, V245L, S251I, T286A, E291D, V292I, R307K, G335D, R356K, K358R, G359T, I375V, T377L, K390R, Q394N, A400T
19-183347	2016	South Africa	C	T12S, I15V, L19I, E35D, M36I, R41K, H69K, V82I, L89M, I93L	V35T, E36A, T39E, S48T, Q102K, K122E, D123G, C162S, T165I, K173A, Q174K, D177E, Q197K, T200E, Q207A, R211K, V245Q, A272P, Q278N, T286V, E291D, V292I, K311R, Q334N, G335H, R356K, M357I, K358R, G359S, T377L, K390R, A400T
19-183348	2016	South Africa	C	I15V, L19I, E35D, M36I, N37Q, R41K, H69K, T74S, L89M, I93L	T27S, V35T, T39E, S48T, K49R, Q102K, D123E, K173T, Q174K, D177E, I178L, Q197K, T200A, Q207E, R211K, V245Q, A272K, T286A, E291D, V292I, E298E/K, Q334H, G335D, R356K, K358R, G359T, A371T, K390R, K395R, A400T
19-183349	2016	South Africa	C	T12P, L19I, E35D, M36I, M46M/L, L63H, H69K, L89M, I93L	V35T, E36A, T39E, E40D, S48T, Q102K, K122E, D123S, C162Y, K173T, D177E, V179I, T200A, Q207N, R211K, V245Q, S251T, R277K, T286A, E291D, V292T, P294T, L310I, D320N, S322A, Q334D, G335D, R356K, K358R, G359T, K390R, A400T
19-183350	2016	South Africa	C	T12S, I15V, L19I, K20R, E35D, M36I, R41K, L63L/P, H69K, L89M, I93L	V35T, E36E/G, T39D/E/G, S48T, Q102K, K122E, D123S, C162S, K173I, Q174K, T200A, Q207E, R211K, V245L, A272P, L279I, T286A, E291D, V292I, V317A, Q334R, G335D, R356K, K358R, G359T, T369T/A, K374K/R, I375I/V, T377Q, K390R, Q394N, A400T
19-183356	2016	South Africa	C	T12T/A, K14K/R, I15V, G16E, N37S, R41K, L63A, H69K, V77I, L89M, I93L	V35T, T39E, S48T, K49K/R, E53D, Q102K, K122E, D123G, C162S, K173A, Q174K, D177E, I178M, T200A, I202V, Q207E, R211K/Q, V245Q, A272P, T286A, E291D, V292I, K311K/R, V317V/A, I329L, G335D, R356K, K358R, G359T, A376A/S, T377M, S379S/C, K388R, K390R, A400T
19-183359	2016	South Africa	C	I15V, M36M/I, N37N/S, P39T, R41K, L63P, H69K, V77I, L89M, I93L	E6E/G, V35T, E36E/A, T39E, K43K/R, S48T, K122E, D123S, I135V, F171F/Y, K173A, Q174K/R, D177E, I178I/M, T200A, Q207E/G, R211K, V245Q, A272P, T286A, V292V/I, S322A, Q334H, G335D, R356K, K358R, G359T, T377M, K390R, A400T
19-183366	2016	South Africa	C	T12S, I15V, L19I, M36L, N37A, R41K, L63P, H69K, L89M, I93L	V35T, E36A, T39D, S48T, Q102K, K122E, A158S, C162S, K173A, Q174K, D177E, T200A, E204D, Q207D, R211K, V245Q, A272P, G273G/R, T286A, E291D, V292I, Q334N, G335D, R356K, M357L, K358R, G359T, K366R, T386I, K390R, A400T
19-183370	2016	South Africa	C	T12S, I15V, L19I, K20R, E35D, M36I, R41K, H69K, L89M, I93L	V35T, T39E, S48T, Q102K, K122E, D123N, I135T, E138A, K173I, Q174K, D192D/N, T200A, Q207E, R211K, V245Q, A272P, T286A, E291D, V292I, R307K, G335D, R356K, K358R, G359T, I375V, T377M, K390R, Q394N, A400T
19-183377	2016	South Africa	C	T12S, L19I, E35D, M36I, R41K, M46M/T, L63V, H69K, T74S, L89M, I93L	P4T, K13K/R, V35T, E36A, T39E, S48T, I50I/V, Q102K, K104R, K122E, D123N, I135T, C162S, K173I, Q174K, G196E, T200A, E204K, Q207E, R211K, F214L, A272P, Q278H, T286A, E291D, V292I, Q334D, G335H, R356K, K358R, G359T, K366R, T369A, A376S, K390R, A400T
19-183379	2016	South Africa	C	T12S, I15V, L19I, K20R, E35D, M36I, N37D, R41K, H69K, T74S, L89M, I93L	V35T, E36A, T39E, E40D, K43R, S48T, Q102K, K122E, D123G, I135V, C162S, T165I, K173A, Q174K, D177E, T200A, I202V, Q207A, R211K, F214L, V245Q, A272P, K275Q, T286A, E291D, V292I, E297A, I309I/V, L325I, Q334Y, G335D, R356K, K358R, G359T, A376S, T377M, A400T
19-183382	2016	South Africa	C	K14N, I15V, G16E, L19I, M36I, N37S, L63S, H69K, L89M, I93L	K20R, V35T, E36A, T39E, S48T, T69S, Q102K, K122E, D123S, A158S, C162S, K173A, Q174K, G196T, T200A, Q207E/G, R211K, V245Q, A272P, I274V, R277K, L279I, T286A, E291D, V292I, R307R/K, D324E, Q334N, G335D, R356K, M357R, K358R, G359T, K366R, A371V, T377M, T386I, K390R, A400T
19-183384	2016	South Africa	C	T12S, I15V, L19I, M36I, R41K, H69K, K70K/R, L89M, I93L	E6D/N, V35T, E36A, T39D, S48T, Q102K, K122E, D123N, I142K, C162A, K173T, Q174K, T200A, Q207E, F214L, V245Q, A272S, L283I, E291D, V292I, E312Q, P313T, V317A, Q334H, G335D, R356K, K358R, G359T, V365I, K366R, V372V/I, K390R, A400T
19-183386	2016	South Africa	C	T12S, I15V, L19T, E35D, M36I, R41K, K45R, D60E, Q61E, H69K, V82I, L89M, I93L	V35T, E36A, T39E, E40D, S48T, Q102K, K122E, D123N, I135T, T139I, C162Y, K173A, Q174K, D177E, T200A, Q207A, R211K, F214L, V245L, A272P, K275R, V276I, Q278N, T286A, E291D, V292I, V314I, V317A, I329L, Q334E, R356K, K358R, G359T, T377L, K390R, A400I
19-183392	2016	South Africa	C	L19I, K20R, M36I, R57K, H69K, L89M, I93L	V35T, E36A, T39E, S48T, Q102K, K122E, D123S, C162S, K173A, Q174K, D177E, G196M, T200A, Q207E, R211K, V245Q, E248D, A272P, R277K, T286A, E291D, V292I, Q334H, G335D, R356K, K358R, G359S, T377L, K390R, A400T
19-183396	2016	South Africa	C	T12S, I15V, L19I, M36M/I, N37S, R41K, L63S, H69K, V77I, L89M, I93L	V35T, T39K, K43Q, S48T, V60I, Q102K, K122E, D123S, A158S, C162S, K173A, D177E, I195K, G196M, T200A, I202V, Q207K, R211K, V245Q, A272P/S/T, R277R/K, L279L/I, E291D, V292I, D324E, Q334H, G335D, R356K, K358R, G359T, T377M, K390R, A400T
19-183398	2016	South Africa	C	I3V, L10M, T12A/S, I15V, L19I, P39A/S, R41K, F53F/Y, Q61Q/E, I62V, L63P, H69K, V77I, L89M, I93L	K11K/Q, V35T, T39E/G/K/R, S48T, Q102K, K122E, D123G, I135T, K166R, K173A, Q174N, D177E, T200A, Q207E/K, V245N, A272P, K275K/R, Q278H, T286A, E291D, V292I, K311K/R, E312E/D, D324E, I329L, Q334H/N/R/S, G335D, R356K, K358R, G359T, A376A/S, T377M, K390R, A400T
19-183402	2016	South Africa	C	M36V, R41K, Q61E, L63P, H69K, I72V, T74S, L89M, I93L	I31R, V35L, E36A, T39E, Q102K, K122E, I135I/A/L/P/T/V, C162S, K173A, Q174N, D177E, T200A, Q207A, R211K, V245K, K249Q, D250E, A272P, A288S, P294S, E297R, Q334D, G335D, E344D, R356K, K358R, G359T, Q373H, T377Q, K385R, K390R, A400T
19-183685	2016	South Africa	C	I15V, L19T, M36I, R41K, L63V, H69K, T74S, L89M, I93L	K11K/Q, K20R, V35M, T39E, S48T, Q102K, V118I, K122E, D123N, C162S, T165I, K173A/T, D177E, T200A, E204K, Q207E, R211K, F214L, V245Q, K275Q, R277K, R284K, T286A, E291D, V292I, E312T, G335D, R356K, M357R, K358R, G359T, K366R, T369A, T377T/M, V381I, K390R, A400T
19-183703	2016	South Africa	C	T12S, I15V, L19T, E35D, M36I, R41K, L63P, H69K, L89M, I93L	E6E/K, V35T, E36A, T39E, S48T, V60I, S68G, T69N, Q102K, T107S, K122E, A158A/S, C162A, E169E/K, K173A, D177E, G196K, T200A, Q207A, R211R/K, V245Q, A272P, R277T, E291D, V292I, E297K/R, L301F, V317A, Q334D, G335D, P345P/S, R356K, M357R, K358R, G359A, A360A/V, K366R, T377L, S379C, K385K/R, K390R, A400I
19-183715	2016	South Africa	C	T12S, I15V, L19I, M36I, R41K, L63V, H69K, L89M, I93L	E6A, V8I, V35T, E36A, T39E, S48T, Q102K, K122E, D123S, I135V, K173E, Q174R, D177E, I178I/L, T200A, Q207E, R211K, V245Q, S251I, A272K, T286A, E291D, V292I, E297A, L310I, D324D/E, Q334D, G335D, R356K, K358K/R, G359S, T377L, K390R, K395R, A400T
19-183716	2016	South Africa	C	T12S, I15V, L19I, K20R, M36I, R41K, I62V, L63S, H69K, I93L	K20R, V35T, E36A/T, T39E, K43R, S48T, V60I, R72R/K, L92L/V, Q102K, K122E, C162S, K173A, Q174N, I178V, V189I, T200A, Q207E, V245Q, S251S/N, A272P, I274V, V276V/I, R277K, R284K, T286A, E291D, V292I, R307R/K, D324E, I329L, Q334N, G335D, R356K, K358R, G359A/T, V365I, I375V, T377Q, K390R, A400T
19-183734	2016	South Africa	C	T12S, I13V, L19T, K20R, M36I, R41K, D60E, Q61D, I62V, L63N, H69K, L89M	V8I, V35T, E36A, T39E, S48T, Q102K, V118I, K122E, I135V, C162S, K173A, D177Q, T200A, Q207E, F214L, P243T, V245Q, A272P, K275Q/R, R277R/K, T286A, E291D, V292I, I329V, Q334H, G335D, R356K, K358R, G359T, A371V, A376T, T377V, T386A, K390R, E396D, A400T
19-183737	2016	South Africa	C	I15V, G17D, L19I, E35D, M36I, L63T, H69K, I93L	V35T, E36D, T39N, E40D, S48T, V60I, Q102K, K103N, V118I, K122E, D123N, K173A, E194D, I195L, T200A, Q207A, R211K, V245Q, A272P, R277K, E291D, V292I, E297K, I329L, Q334H, G335D, R356K, M357R, K358R, G359A, A376S, T377M, K390R, A400T
19-183739	2017	South Africa	C	T12S, I15V, L19I, M36I, N37S, R41K, L63P, H69K, L89M, I93L	V35T, E36D, T39N, S48T, V60I, Q102K, C162S, T165I, K166K/R, K173A, Q174K, T200A, Q207D, R211K, V245M, A272P, T286A, E291D, V292I, E312N, G335D, R356K, K358R, G359T, A376S, T377L, K388R, K390R, A400T
19-183745	2017	South Africa	C	T4T/A, V11V/I, T12S, I15V, L19T, K20R, E35D, M36I, R41K, K43K/R, R57R/K, H69K, L89M, I93L	V35T, E36A/V, T39E, S48T, V60I, Q102K, K104R, K122E, D123S, C162S, K166K/R, K173A, Q174Q/K, D177E, I178M, T200A, Q207E, R211R/K, V245Q, A272P/S, I274I/V, R277R/K, T286A, E291D, V292I, V293I, Q334E, G335D, R356K, M357R, K358R, G359T, T377I, K390R, A400T
19-183751	2017	South Africa	C	T12S, K14K/R, I15I/V, L19V, M36I, N37S, R41K, H69K, L89M, I93L	E6D, V35T, T39K, S48T, Q102K, K122E, D123N, C162S, E169D, K173A, Q174K, D177E, G196E, T200A, E203D, Q207E, R211K, F214L, P243Q, V245Q, A272P, K275R, Q278H, T286A, E291D, V292I, Q334D, G335D, R356K, M357R, K358R, G359T, I375V, T377L, K390R, A400T
19-183752	2017	South Africa	C	I15V, L19I, E35D, M36I, R41K, K43R, K45R, L63P, H69K, I93L	V35T, T39E, S48T, V60I, Q102K, D123E, C162A, K173T, Q174K, D177E, V179I, Q197E, T200A, I202V, Q207E, R211K, V245Q, A272P, E291D, V292I, D324E, Q334D, R356K, K358R, G359T, T377L, K390R, A400R
19-183753	2017	South Africa	C	T12S, I15V, L19I, M36I, R41K, H69K, L89M, I93L	K11K/R, V35T, E36A, T39E, E40D, S48T, Q102K, K122E, C162S, K173T, D177G, T200A, Q207E, R211K, V245Q, A272T, R277K, Q278E, E291D, V292I, Q334R, G335D, T338S, K358R, G359T, K366R, T377I, K388K/R, K390R, A400T
19-183754	2017	South Africa	C	L10I, I15V, L19T, M36I, R41K, K45R, H69Q, L89M, I93L	V35M, E36A, T39E, S48T, Q102K, K122E, D123G, C162S, K173T, Q174K, D177E, T200A, Q207E, R211K, V245Q, K249K/R, A272P, K275R, R277S, T286A, E291D, V292I, G335D, R356K, M357R, K358R, G359T, T377L/M, K390R
19-183755	2017	South Africa	C	T12S, I15V, L19T, M36I, R41K, H69K, V82V/I, L89M, I93L	V35T, E36A, T39E, S48T, E53D, Q102K, K122E, D123G, C162S, K173A, T200A, Q207E, R211K, V245Q, T286A, E291D, V292I, Q334H, G335D/E, R356K, K358R, G359T, T377Q, K390R, A400T
19-183772	2017	South Africa	C	L19I, M36I, R41K, M46M/I, H69K, L89M, I93L	I31I/V, V35T, E36A, T39E, S48T, Q102K, K122E, D123S, A158S, C162S, T165I, K173A, Q174K, D177E, T200V, Q207E, R211K, V245Q, D250D/G, T286A, E291D, V292I, Q334D, G335D, R356K, M357R, K358R, G359T, T377M, K390R, A400L
19-183773	2017	South Africa	C	I15V, L19I, M36I, R41K, H69K, L89M, I93L	V35T, E36A, T39D, S48T, V60I, Q102K, K122E, D123G, K173A, Q174K, I178L, T200A, Q207E, R211K, V245Q, A272P, T286A, E291D, V292I, V314I, D324E, Q334N, N348N/I, R356K, M357Q, K358R, G359T, T377M, K390R, L391M, E399G, A400T
19-183774	2017	South Africa	C	I13V, L19I, N37S, R41K, D60E, L63S, I64M, H69K, L89M, I93L	E6D, V35T, E36A, T39D, S48T, Q102K, K122E, D123N, I159I/R, C162S, K173I, Q174K, D177E, T200A, Q207K, R211K, V245Q, A272P, Q278N, E291D, V292I, G333E, Q334H, R356K, K358R, G359T, T377M, K390R
19-183775	2017	South Africa	C	L10L/I, I15V, L19T, M36I, R41K, L63V, H69K, L89M, I93L	V35T, E36A, T39E, S48T, V60I, Q102K, K122E, D123G, C162S, K173T, T200A, Q207E, V245K, T286A, E291D, V292I, D324E, Q334H, G335D, R356K, M357R, K358R, G359T, I375V, T377M, K390R, A400I
19-183777	2017	South Africa	C	T12S, I15V, L19T, M36I, L63V, H69K, T74S, L89M, I93L	V35T, E36A, T39E, S48T, Q102K, K122E, D123S, T139T/I/M, C162S, K173I, Q174K, D177G, I178M, T200A, Q207E, R211R/K, V245Q, D250E, A272P/S, G273G/R, K275K/R, R277K, T286A, E291D, V292I, A299A/V, S322A, D324E, Q334H, G335D, R356K, K358R, G359T, T377L, A400T
19-183778	2017	South Africa	C	T12S, I15V, L19V, K20R, M36I, R41K, L63I, H69K, L89M, I93L	V35T, E36A, T39E, S48T, Q102K, K103N, K122E, D123G, C162S, K173A, Q174N, D177E, T200A, Q207E, R211K, V245Q, A272S, E291D, V293I, V314A, G333E, G335S, R356K, M357L, K358R, G359T, T377M, T386I, K390R, A400M
19-183780	2017	South Africa	C	T12S, I15V, L19I, N37S, R41K, H69K, T74S, V77I, L89M, I93L	V35T, E36A, T39E, S48T, Q102K, K122E, D123S, C162S, K173T, Q174K, T200A, Q207D, R211K, V245Q, D250E, A272P, T286A, E291D, V292I, Q334R, G335D, R356K, K358R, G359T, A360T, I375V, K385R, K390R, A400T
19-183783	2017	South Africa	C	T12S, G16A, L19T, K20R, M36I, P39A, R41K, L63P, H69K, L89I, I93L	V35M, E36A, T39E, S48T, T69T/A, Q102K, D121D/Y, K122E, D123D/G, K173A, Q174K, D177D/E, V189A, T200A, Q207E, V245Q, A272P, R277K, K281R, T286A, E291D, V292I, V317A, G335D, R356K, G359S, A360T, K366R, A376S, T377M, K390R, A400T
19-183786	2017	South Africa	C	T12S, I15V, L19I, M36I, R41K, I62V, L63P, H69K, K70R, N83N/S, I93L	V35T, E36A, T39E, E40D, S48T, Q102K, K122E, D123G, C162S, T165I, K173R, D177E, T200A, Q207E, R211K, V245Q, A272P, V276V/I, R277R/K, T286A, E291D, V292I, V317A, Q334H, G335D, R356K, K358R, G359S, A376T, T377M, K390R, A400T
19-183789	2017	South Africa	C	I15V, L19I, M36I, N37S, R41K, L63L/I/P/T, H69K/Q, I72I/M, L89L/M, I93L	V35T, E36A, T39E, S48T, Q102K, D121Y, K122E, E138K, I142T, C162S, T165I, V179D, T200A, Q207E, R211K, F214L, V245Q, A272S, T286A, E291D, V292I, H315Y, I329L, Q334N, G335D, P345S, R356K, K358R, G359T, V365I, T369A, A376T, T377M, T386A, A400T
19-183795	2017	South Africa	C	I15V, L19T, K20R, M36L, N37S, R41K, L63P, H69K, V77I, L89M, I93L	K20R, V35T, E36A, T39E, S48T, V60I, Q102K, K122E, A158A/S, C162S, T165T/I, K173A, D177E, I178M, T200A, E204K, Q207E, R211K, F214L, V245Q, A272P, R277K, E291D, V292I, V317A, S322T, Q334N, G335D, F346F/L, R356K, K358R, G359T, T377M, K390R, A400I
19-183801	2017	South Africa	C	I15V, L19T, K20R, M36L, N37S, R41K, L63T, C67C/Y, H69K, I72I/V, V77I, V82I, I93L	V35M, E36A, T39E, S48T, Q102K, K103N, D121D/E, E169G, K173A, Q174K, D177E, I178M, I195L, G196E, T200A, R211K, V245Q, A272P, R277R/K, E291D, V292I, I329L, Q334D, G335D, R356K, M357R, K358R, G359T, T377V, K390R, E399D, A400I
19-183802	2017	South Africa	C	T12S, I15V, L19I, M36I, N37S, R41K, L63P, C67C/F, H69K, L89M, I93L	V35K, E36A, T39E, S48T, V60I, Q102K, K122E, D123G, C162S, K173A, Q174K, D177E, V179I, T200A, I202V, Q207E, R211Q, V245Q, A272P, R277K, Q278N, T286A, E291D, V292I, Q334D, G335D, K347R, R356K, M357R, G359A, K366R, K374K/N, T377T/I/L/P/R, K385R, K390R, E399D, A400T
19-183803	2017	South Africa	C	T12S, I15V, L19T, K20R, M36I, R41K, H69K, L89M, I93L	V35T, E36A, T39E, S48T, Q102K, V118I, K122E, D123G, T139A, C162S, K173A, Q174E, D177E, T200A, Q207E, F214L, V245Q, E248D, A272P, K275R, Q278H, E291D, V292I, I329V, G335D, R356K, K358R, G359T, K366R, A371V, T377L, K390R, E396D, A400T
19-183804	2017	South Africa	C	T12S, I15V, L19I, M36I, R41K, D60E, L63P, H69K, L89M, I93L	V35T, E36A, T39E, S48T, Q102K, K103N, K122Q, I135T, C162S, K173T, Q174K, D177E, I178L, T200A, Q207E, R211K, F214L, K238T, V245Q, R277K, T286A, E291D, V292I, V317A, Q334N, G335D, R356K, K358R, G359T, T377L, K388R, K390R, A400M
19-183806	2017	South Africa	C	T12S, I15V, L19I, N37S, R41K, L63P, H69K, V77I, L89M, I93L	P4S, V35T, T39K, E40D, S48T, Q102K, K122E, D123G, C162S, T165I, K173A, D177E, T200A, Q207E, V245Q, D250N, A272P, K275Q, T286A, E291D, V292I, L301I, Q334H, G335D, R356K, M357R, K358R, G359T, T377M, K390R, A400T
19-183807	2017	South Africa	C	T12S, I13I/V, I15I/V, L19I, M36I, R41K, L63G/V, H69K, T74S, L89M, I93L	P4P/H, V35T, E36M, T39E, S48T, Q102K, K122E, C162S, K173A/T, Q174Q/R, T200A, Q207E, F214F/L, V245Q, A272P, K275K/N, R277R/G, T286A, E291D, V292I, D324E, Q334N, G335D, K358R, G359T, S379S/I, K390R, E396D, A400I
19-183808	2017	South Africa	C	T12S, I15V, L19I, E35D, M36I, R41K, D60E, Q61E, H69K, L89M, I93L	V35T, E36A, T39D, S48T, V60I, Q102K, K122E, D123G, C162A, K173A/T, Q174E/G/K/R, D177E, T200A, R211Q, V245Q, A272P, T286A, E291D, V292I, E297V, Q334D, G335D, R356K, M357R, K358R, G359T, T377L, K390R, A400I
19-183809	2017	South Africa	C	T12S, I15V, L19T, K20R, M36I, R41K, L63T, H69K, L89M, I93L	P4P/L, V35T, E36A, T39E, A98A/S, Q102K, K103K/N, K122E, D123E, C162S, K173A, Q174K/R, D177E, Y188Y/F/H/L, T200A, Q207E, V245Q, A272P, K275K/R, T286A, E291D, V292I, S322S/A, Q334N, G335D, R356K, G359T, T369T/S, A371A/V, I375I/V, T377L/Q, K390R, A400T
19-183810	2017	South Africa	C	T12S, I15V, L19I, E35D, M36I, R57K, L63P, H69K, L89M, I93L	V35T, E36A, T39E, S48T, Q102K, K122E, D123S, I135K, T139I, C162S, K173A, D177E, I178V, T200A, Q207K, R211K, F214L, V245Q, A272P, R277R/K, T286A, E291D, V292I, I329L, Q334R, G335D, R356K, M357V, G359S, K366R, V381I, K390R
19-183811	2017	South Africa	C	T12S, I15V, L19V, E35D, M36I, R41K, K45R, L63S, H69K, L89M, I93L	V35T, T39E, S48T, V60I, A62A/V, A98G, Q102K, V118V/I, K122K/E, D123S, C162S, K173A, Q174K, D177E, T200A, Q207A, R211K, F214L, V245Q, E248N, D250E, A272P, T286A, E291D, V292I, E297K, D324E, Q334E, G335D, R356K, M357R, K358R, G359T, T377V, K390R, A400T
19-183812	2017	South Africa	C	L19T, M36I, P39Q, R41K, K45R, L63T, H69K, V82I, I93L	E6N, K20R, V21I, V35T, E36A, T39E, S48T, V60I, Q102K, K103R, V118I, K122D, D123S, C162S, S163T, T165I, K173A, Q174K, D177E, G196G/E, T200A, Q207E, R211K, F214L, V245Q, A272P, R277K, T286A, E291D, V292I, E297K, Q334D, G335D, R356K, M357R, K358R, G359A, T377L, K390R, A400I
19-183813	2017	South Africa	C	T12S, I15V, L19V, M36I, L63P, H69K, V82I, L89M, I93L	V35T, E36A, T39E, S48T, V60I, V90I, Q102K, K122E, D123S, I135V, I142V, A158S, C162D, K173A, Q174K, D177E, I178L, T200A, Q207S, R211K, V245Q, A272S, R277K, T286A, E291D, V292I, L310I, V317A, K358R, G359T, T369A, A376I, K390R, A400T
19-183823	2017	South Africa	C	L10I, I13V, G16E, L19I, E35E/G, M36I, R41K, D60E, Q61E, I64V, H69Q, I93L	P4S, V35T, E36A, T39E, E40D, S48T, Q102K, V118I, K122E, D123N, T139A, A158S, C162S, T200A, Q207E, R211K, F214L, V245L, A272P, T286A, E291D, V292I, Q334H, G335D, R356K, G359S, T377L, K390R, A400T
19-183825	2017	South Africa	C	T12S, I15V, L19T, M36I, R41K, L63P, H69K, L89M, I93L	V35T, E36A, T39E, S48T, Q102K, K122E, D123G, C162S, K173T, D177E, Q207E, R211K, P225P/S, V245Q, S251S/I, T253S, A272P, I274V, T286A, E291D, V292I, Q334N, G335D, R356K, K358R, G359S, I375V, T377L, S379A, K385K/R, T386I, K390R, A400T
19-186360	2016	South Africa	C	T12A/S, I13I/L, K14K/E, I15V, L19I, K20R, M36I, R41K, H69K, L89M, I93L	E6K, V35T, E36A, T39E, S48T, A98S, Q102K, V106M, K122E, D123N, C162S, K173T, Q174K, D177E, I178L, G196T, T200E, Q207E, R211K, V245Q, A272S, V276I, T286A, E291D, V292I, Q334N, G335D, R356K, M357W, K358R, G359T, K366R, A376S, T377I, T386I, K390R, A400T
19-186361	2017	South Africa	C	T12S, L19I, M36I, R41K, H69K, T74S, L89M, I93L	V35T, T39G, S48T, V60I, Q102K, K122E, D123G, C162S, K173A, D177E, T200A, Q207E, R211K, V245Q, S251S/N, R277K, K281R, L282L/I, T286A, E291D, Q334N, G335D, R356K, M357R, K358R, G359T, T369A, T377M, K390R, W398W/R, A400T
20-117565	2017	South Africa	C	T12S, I15V, L19I, K20R, E35D, M36I, R41K, D60E, Q61E, I62V, L63L/P, H69K, L89M, I93L	V35T, E36A, T39E, E40D, S48T, V60I, Q102K, K104K/R, K122E, I135I/T, E138A, K173T, Q174K, G196E, I202V, Q207E, R211K, F214L, K219Q, V245Q, E248D, A272P, K275K/R, R277K, Q278N, L283I, T286V, E291D, V292I, P294Q, Q334Q/H, G335D, K358R, G359T, T377R, K390R, A400T
20-117566	2017	South Africa	C	T12S, I15V, L19V, M36I, R41N, R57K, D60E, H69R, L89M, I93L	K20R, V35M, E36A, T39E, E40E/D, S48T, A62A/V, K65K/R, S68S/N, Q102Q/K, V106M, K122E, D123G/S, C162S, K166K/R, E169E/A, K173A, D177E, V179D, M184M/I/V, T200A, Q207E, R211K, F214L, V245Q, A272P, V292V/I, V293V/I, V317A, Q334H, G335D, R356K, K358R, G359S/T, T369A, T377L, K388K/R, K390R, A400T
20-117570	2017	South Africa	C	K14R, I15V, L19I, E34D, M36I, R41K, K45R, L63T, H69K, N88S, I93L	T27S, V35K, E36A, T39E, S48T, V60I, S68S/G, Q102N, K103S, K122E, D123G, C162S, K173A, Q174K, M184V, G190A, D192N, T200A, Q207E, R211K, V245Q, A272P, R277K, V292I, E297K, Q334N, G335D, N348N/I, R356K, M357R, K358R, G359A, T369A, A376V, T377M, T386S, K390R, A400T
20-117572	2017	South Africa	C	T12T/P, I15V, L19M, K20R, E35D, M36I, R41K, L63L/I, H69K, L89M, I93L	K20K/R, V35T, T39E, S48T, K49K/R, V60I, Q102K, K122E, D123G/S, I142I/V, C162S, K173V, Q174K, T200T/A, Q207A, R211R/K, V245Q, A272P, I274V, R277K, E291E/D, V292I, E328E/D, I329L, Q334D/E, G335G/D, R356K, K358R, G359G/D/N/S, T377Q, K390R, E399E/D, A400I/L
20-117574	2017	South Africa	C	K14R, I15V, L19I, E35D, M36I, R41K, H69K, L89M, I93L	V35I/T, E36E/A, T39E, E40D, S48T, W88C, Q102K, K103N, K122E, D123N, C162S, K173T, Q174K, T200A, Q207E, R211K, F214L, V245Q, E248V, A272P, T286A, K287K/E, E291D, V292I, I309I/T, S322T, I329L, Q334N, G335D, N348N/D, R356K, K358R, G359T, T377M, K390R, A400T
20-117576	2017	South Africa	C	T12S, L19I, K20R, M36I, N37S, P39A, R41K, D60E, Q61E, L63P, H69K, L89M, I93L	V35T, T39E, S48T, K49R, V60I, Q102K, D121Y, K122E, D123E, F124F/L, Y144Y/C, C162S, K173T, D177E, I178L, T200A, Q207E, R211K, V245R, D250E, A272P, R277K, E291D, V292I, Q334H, G335D, P345S, R356K, M357R, K358R, G359A, T369T/A, T377M, S379C, K390R, A400T
20-117578	2017	South Africa	C	K14R, I15V, L19I, N37T, R41K, H69K, V77I, L89M, I93L	V35T, S48T, Q102K, K122E, C162S, K173A, T200A, Q207G, R211K, V245Q, A272P, T286A, E291D, V292I, R356K, K358R, G359T, T377Q, S379C, K388R, K390R, A400T
20-117580	2017	South Africa	C	T12S, K14R, I15V, L19I, E35D, M36I, R41K, H69K, L89M, I93F/L	E6E/A, V35T, E36A, T39E, S48T, D86D/N, Q102K, K122E, D123G, I135I/V, K173A, Q174Q/K, D177E, T200A, E204E/D, Q207E, R211K/Q, V245K, E248D, D250E, A272P, E291D, V292I, Q334D, G335D, R356K, M357R, K358K/R, G359T, A360T, T386T/I, K390R, A400T
20-117581	2017	South Africa	C	T12S, I15V, L19I/V, E35EG, M36I, R41K, I62V, L63I/V, H69K, T74A, L89M, I93L	V35T, E36E/A, T39E, S48T, V60I, Q102K, K122E, D123G/S, C162S, K173A, T200T/A, Q207G, R211K, V245Q, R277K, T286A, E291D, V292I, G335D, R356K, M357R, K358R, G359T, K390R, A400T
20-117592	2017	South Africa	C	T12S, I15V, L19V, K20R, E35D, M36I, R41K, K45R, L63P, C67Y, H69K, I72V, L89M, I93L	E6E/A, K22R, V35T, E36A, T39E, S48T, W88C, Q102K, K122E, D123S, E138S, C162S, F171F/Y, K173I, Q174R, I178L, T200A, Q207G, R211K, F214L, P225P/S, D237D/E, V245L, A272P, T286A, E291D, V292I, Q334L, R356K, K358R, G359T, A360T, T369T/A/V, A376S, T377M, K390R, A400T
20-117593	2017	South Africa	C	T12S, I15V, L19I, M36I, R41K, L63V, H69K, L89I/M, I93L	V35T, E36A, T39E, S48T, T69T/A, Q102K, K103N, K122E, D123N, I135I/T, C162S, K173A, D177E, M184M/V, T200A, Q207E, R211K, P225P/H, V245Q, R277R/K, K281K/R, T286A, E291D, V292I, D320D/E, Q334Q/H, G335D, R356K, M357R, K358R, G359T, K366R, A371V, K390R, A400T
20-117594	2017	South Africa	C	T12S, I15V, G16E, L19I, E35D, M36I, H69K, L89M, I93L	V35T, E36A, T39E, E40D, S48T, A98G, Q102K, K122E, D123S, C162S, K173A, D177E, T200A, Q207E/K, R211R/G/K, F214F/L, V245Q, A272P, T286A, V292I, K311R, V317A, S322T, Q334N, G335D, R356K, K358R, G359T, T377M, K390R
20-117595	2017	South Africa	C	T12S, I15V, L19I, E35D, M36I, N37N/E, R41K, R57K, D60E, H69K, L89M, I93L	V35T, T39K, S48T, Q102K, K103N, K122E, D123S, C162S, K166R, T200A, Q207G/R, R211K, V245Q, A272S, R277K, E291D, V292I, L325I, I329L, Q334C, R356K, K358R, G359T, V365V/I, T377L, K390R, A400T
20-117596	2017	South Africa	C	T12S, K14R, L19I, K20R, M36I, N37E, H69K, L89M, I93L	P4S, E28T, K32E, V35K, E36A, T39E, S48T, A98S, Q102K, K122E, D123G, C162S, K166R, K173T, Q174K, D177E, T200A, Q207E, R211K, V245Q, A272P, L283I, Q334H, G335D, R356K, G359T, T377Q, K390R, A400T
20-117597	2017	South Africa	C	L10L/M, T12S, K14K/R, I15V, L19I/V, K20K/R, E35E/D, M36I, R41K, C67C/E, H69K, K70K/R, L89M, I93L, L97L/I	V21V/I, V35T, E36E/A, T39E/R, K43K/E, S48T, V60I, Q102K, K122K/E, D123D/G, C162S, K173A, D177E, T200A, Q207E, R211K, V245R, A272P, R277K, K281R, T286A, E291D, V292I, E297D, Q334H, G335D, R356K, M357R, K358R, G359T, A360T, T377Q, T386I, K390R, E399D, A400T
20-117598	2017	South Africa	C	T12P, I15V, L19T, M36I, R41K, D60E, Q61E, L63P, G68G/R, H69K, L89M, I93L	E6A, K11Q, V35T, E36A, T39E, S48T, Q102K, K104R, K122E, D123G, T139A, C162S, T165I, T200A, I202V, Q207E, R211K, F214L, K219S, V245L, A272P, K281R, T286A, E291D, V292I, P294V, L295M, Q334H, G335D, R356K, K358R, G359T, T377L, K390R, A400T
20-117599	2017	South Africa	C	K14K/R, I15V, G17D, M36I, L63P, H69K, I93L	K20K/R, I31L, V35T, T39E, A62V, K65R, S68N, L92A, Q102K, K103N, K104R, V106M, K122E, D123S, I135L, E138A, C162S, K173R, Q174K, V179V/I, M184V, T200A, Q207E, F214L, V245Q, E248D, A272P, I274I/V, K275R, R277K, Q278H, K281K/R, T286T/A, E291D, V292I, P313T, Q334N, G335D, K353K/E, R356K, K358R, G359S, T369A, S379S/C, K390R, A400T
20-117600	2017	South Africa	C	I15V, L19T, M36I, R41K, L63L/V, I64I/L, H69K, I72I/L, L89M, I93L	V35T, T39E, S48T, V60I, Q102K, K103N/S, K122E, D123D/G, C162S, K173A, Q174R, D177E, T200A, Q207E, R211K, V245K/Q, A272P, T286T/A, E291D, V292I, Q334D, G335D, R356K, M357R, K358R, G359T, A376S, T377M, T386T/I, K390R, A400I
20-117601	2017	South Africa	C	L10L/I, T12T/S, I15I/V, L19T, K20K/M, N37H, R41K, L63S, H69K, I93L	K32R, V35T, T39E, S48T, V60I, Q102K, V106M, K122E, C162S, K173A, Q174K, D177E, Y188Y/C, G190G/A, T200A, Q207E, R211K, F227F/L, V245Q, I257I/L, A272P/S, R277K, E291D, V292I, Q334D, G335D, T338S, R356K, M357R, K358R, G359T, A376C/S, T377M, K390R, A400I
20-117602	2017	South Africa	C	T12S, I15V, L19I, M36L, N37N/D, L63P, H69K, L89M, I93L	V35T, T39E, S48T, Q102K, K103K/N, K122E, D123G, C162C/S, K173A, D177E/K, G196Q, T200A, Q207A, R211K, V245Q, D250E, A272Q/S, V276V/I, T286A, E291D, V292I, L310I, V317V/A, I326V, G335D, R356K, K358R, G359T, T377M, K388K/R, K390R, A400T
20-117603	2017	South Africa	C	T12S, I15V, L19V, E35D, M36I, R41K, K45R, H69K, T74S, L89M, I93L	K11R, E28K, K32E, V35T, E36A, T39E, S48T, V60I, K64K/R, Q102K, K103R, K122E, D123S, I135I/T, C162S, K166R, K173A, Q174K, D177E, T200E/G, Q207A, R211K, F214L, V245Q, A272Q, T286A, E291D, V292I, D324D/E, G335D, R356K, M357R, G359A, T377L, K385R, K390R, A400R
20-117604	2017	South Africa	C	T12S, I15V, L19I, N37S, L38L/M, R41R/K, L63P/V, H69K, V77I, L89M, I93L	K20R, V35T, T39E, S48T, V60I, A98A/S, Q102K, K122E, D123S, I135T, E138A, T139A, C162S, K173A, D177G, T200A, I202V, Q207C, R211K, F214L, V245N, D250D/E, A272P, R277K, T286A, E291D, V292I, E297K, V317A, Q334H, G335D, R356K, M357Q, K358R, G359T, K366R, T377I, K390R, A400T
20-117605	2017	South Africa	C	I15V, L19I, E35D, M36I, R41K, L63L/P, H69K, L89L/M, I93L	V35I/L, S48T, Q102K, K122E, I142I/V, C162S, K173T, D177E, T200A, I202I/V, R211R/Q, V245Q, D250E, R277K, T286A, E291D, V292I, P294T, I326V, Q334D, G335D, R356K, M357R, K358R, G359T, A360A/N/T, T377L, K385R, K390R, E399D, A400I
20-117606	2017	South Africa	C	T12S, I15V, L19I, E35D, M36I, N37D, R41K, L63T, H69K, T74A, L89M, I93L	K20R, V35T, E36A, T39E, S48T, V60I, Q102K, K122E, D123N, C162N, K173A, D177E, I178L, T200A, E204E/K, Q207E, R211K, V245K, A272P, K275Q, R277K, T286A, E291D, V292I, D324E, G335D, R356K, M357R, K358R, G359T, K366R, T369A, T377Q, K390R, A400T
20-117607	2017	South Africa	C	T12S, I15V, L19I, M36I, R41K, K45K/R, H69K, T74S, L89M, I93L	E6E/D, K11K/R, V35T, E36A, T39E, S48T, Q102K, K103N, K122E, D123S, I135T, P170P/S, K173A, Q174K, D177E, I178L, T200A, Q207T, R211K, V245Q, T286A, E291D, V292I, V293I, P294T, Q334D, G335D, R356K, M357R, K358R, G359S, T377M, T386I, K390R, A400T
20-117608	2017	South Africa	C	T12T/S, I15V, L19I, M36I, R41K, L63T, H69K, I93L	V35T, T39N, S48T, Q102K, K103N, K122E, D123G, C162S, T165I, K173A/T, D177E, T200A, Q207E, G213G/E, V245Q, A272G, V276V/I, K281K/R, T286A, E291D, V292I, Q334H, G335D, R356K, K358R, G359T, I375V, T377L, K390R, A400T
20-117609	2017	South Africa	C	L10M, T12S, I15V, L19I, N37T, R41K, L63T, C67S, H69K, I72V, T74A, L89M, I93L	V35K/R, E36A, T39E, S48T, E53D, K65R, S68G/N, L74L/I, Q102K/R, K103N/S, K122E, I135L, E138A, I142I/T, E169D, V179V/A/D, M184V, G190A, T200E, Q207E, R211R/K, D237D/N, V245E, A272P, K275R, R277R/K, T286A, E291D, V292I, G335D, R356K, M357T, K358R, G359S, T369A, T377I, K390R, A400T
20-117610	2017	South Africa	C	T12P/S, I15V, L19V, K20R, M36I, R41K, K45K/R, H69K, L89M, I93L	K32N, V35M, E36A, T39E, S48T, Q102K, K122E, D123G, C162S, K173A, Q174K, D177E, T200A, Q207E, R211K, V245Q, A272S, R277K, K281R, T286A, E291D, V292I, E312R, Q334D, G335D, R356K, G359T, T377M, K390R, A400L
20-117611	2017	South Africa	C	I13V, L19T, K20R, M36I, R41K, H69K, L89M, I93L	E29E/K, V35T, S48T, V60I, Q102K, K103N, K122E, D123N/S, C162S, K166R, K173A, Q174R, T200A, Q207E, R211K, L228L/H, V245Q, S251S/N, A272P, T286T/A, E291D, V292I, P294T, Q334N/Y, G335D, R356K, M357R, K358R, G359A, T377L, S379C, K390R, E399E/D, A400I
20-117613	2017	South Africa	C	T12S, I15V, L19V, R41K, I62V, L63S, H69K, V75I, V77I, L89M, I93L	V35T, T39Q, S48T, Q102K, K122E, D123G, K173A, Q174Q/R, D177E, Q197K, T200A, Q207E, R211K, V245H/Q, A272S, R277K, K281R, T286A, E291D, V292I, D320N, K323E, Q334N, G335D, R356K, K358R, G359T, A360T, K366R, T369V, T377M, K390R, A400T
20-117614	2017	South Africa	C	K14N, I15V, L19T, K20R, E35D, M36I, R41K, L63P, H69K, K70R, L89M, I93L	K11Q, V35T, E36A, T39E, Q102K, D121Y, K122E, K166R, K173A, D177E, T200A, Q207E, R211V, V245Q, R277K, T286V, V292I, Q334N, G335D, K358R, G359T, T377L, K390R, A400R
20-117615	2017	South Africa	C	T12S, G16E, L19I, K20R, E34Q, M36I, N37T, P39S, R41K, I64V, H69K, I93L	I31R, V35I, E36A, T39E, Q102K, K122E, D123G, C162Y, K173T, D177E, T200A, Q207T, R211K, V245Q, R277K, K281R, R284K, T286A, E291D, E297K, D324E, I329L, Q334D, G335E, R356K, K358R, G359T, T377M, K388R, K390R, A400T
20-117616	2017	South Africa	C	L19T, M36I, R41K, L63P, H69K, L89M, I93L	E6Q, V8I, L34I, V35T, E36A, T39E, S48T, V60I, V75V/M, Q102K, K103N, K122E, E138E/G, C162S, K166Q, K173T, Q174K, G196E, T200A, Q207A/D, R211K, P225P/H, V245Q, A272P, K275Q/R, V276V/T, R277K, Q278Q/N, L279L/I, T286A, E291D, V292I, P294T, V314V/I/M, D324E, I329L, G335D, R356K, M357R, K358R, G359T, V365I, T377I, K390R, A400T
20-117617	2017	South Africa	C	T12S, I15V, L19I, M36I, L63T, H69K, T74T/A, L89M, I93L	K20K/R, V35T, E36A, T39E, S48T, V60I, Q102K, K122E, D123S, I142V, C162S, K166R, K173A, D177E, I178L, T200A, E204E/K, Q207E, R211K, V245Q, E248D, S251S/N, A272P, Q278N, T286A, E291D, V292I, V293I, Q334N, G335D, K358R, G359T, T377M, K390R, A400T
20-117619	2017	South Africa	C	T12S, I13V, G16G/E, L19I, K20K/R, M36I, R41K, H69K, L89I/M	I5I/V, V35T, E36A, T39E, S48T, Q102K, K103K/N, K122E, D123N, A158S, C162S, S163S/T, K173A, N175H, D177E, V179I, G196V, T200A, Q207E, R211K, V245Q, R277K, K281R, L283I, T286A, E291D, V317A, Q334H, G335D, R356K, M357T, K358R, G359S, T377L, K390R, A400T
20-117620	2017	South Africa	C	L10I, T12S, I15V, L19I, K20R, E35D, M36I/K, R41K, M46L, D60E, I62I/V, L63P, H69K, L89M, I93L, F99L	V8I, V35T, E36A, T39E, S48T, Q102K, K103K/N, K122E, D123D/G/N, C162S, K173T, D177E, I178I/M, T200A, E204K, Q207E, F214L, V245E/Q, D250D/E, S251S/N, A272P, K275Q, R277K, T286T/A, E291E/D, V292I, E297E/K, P313K, K323K/R, D324D/E, Q334H, G335D, R356K, K358R, G359A, A371V, V372V/I, G384G/E, K390R, A400T
20-117621	2017	South Africa	C	T12S, I15V, L19I, M36I, R41K, L63P, H69K, I93L	K11K/R, V35T, E36A, T39D, S48T, V60I, K65R, L74L/I, L100I, Q102K, K103N, K122E, D123S, I135I/T, T139T/K, C162S, K173A, Q174K, D177E, M184V, V189V/I, T200A, I202I/V, Q207D/E, R211R/K, V245Q, R277K, T286A, E291D, V292I, E297K, L310L/I, V317V/T, Q334N, G335D, R356K, K358R, G359T, K366R, T377M, K388K/R, K390R, A400T
20-117622	2017	South Africa	C	T12S, I15V, G16E, L19T, K20M, M36I, L63H, H69K, K70R, L89M, I93L	P4P/T, E6E/R, K20R, K32I, V35T, T39R, S48T, V60I, K101R, Q102K, K122E, D123D/A, E138A, K173T, D177E, T200A, Q207E, R211K, V245Q, A272N, R277R/K, T286A, E291D, V292I, P321S, D324E, Q334D, G335D, R356K, M357R, K358R, G359S, T377Q, K390R, A400T
20-117623	2017	South Africa	C	T12A/S, L19T, E21E/D, E35E/D, M36I/T, R41K/N, Q61N, L63Q, H69K, L89M, I93L	V35T, E36A, T39E, S48T, V60I, Q102K, K104R, D123S, I135V, C162S, K166R, K173A, D177E, T200A, Q207G/K, R211R/K, V245Q, R277K, T286A, E291D, V292I, Q334D, R356K, M357R, K358G, G359A, D364D/G, T369A, E370A, T377M, S379C, K390R, A400I
20-117624	2017	South Africa	C	K14R, I15V, L19I, M36I, R41K, L63P, H69K, L76L/V, L89M, I93L	D17D/E, K20K/R, V35T, E36A, T39E, S48T, Q102K, K103N, K122E, D123S, C162S, E169M, K173E, T200A, Q207E, R211K, V245Q, A272A/T, T286A, E291D, V292I, Q334H, G335D, R356K, M357I, K358K/R, G359T, T377M, K390R, A400T
20-117625	2017	South Africa	C	T12S, G16E, L19I, R57K, L63T, H69K, V77I, I93L	V35T, E36A, T39E, E53D, A98S, Q102K, K103N, K122E, D123S, I135I/V, T165T/I, K173T, Q174K, D177E, G196E, T200A, Q207E, R211K, V245Q, E248D, D250E, I257L, A272P, R277K, T286A, V292I, P294P/T, E297K, L310I, P313P/T, I329L, Q334N, G335D, R356K, K358R, G359A/T, T377M, K390R, E399D, A400T
20-117626	2017	South Africa	C	T12S, I15I/V, L19I, K20K/R, M36I, R41K, L63S, H69K, L89M, I93L	K20R, V35T, E36A, T39E, S48T, V60I, Q102K, K103N, K122E, D123S, I135V, T139A, C162C/S, K166K/R, K173A, T200A, Q207E, R211K, F214F/L, V245Q, S251S/N, A272P, E291D, V292I, Q334N/Y, G335D, Y342Y/F, E344E/D, R356K, M357R, G359A, V365I, T369A, T377V, K390R, A400I
20-117627	2017	South Africa	C	T12S, I15V, L19I, M36M/I, R41K, L63L/P, H69K, I72I/V, L89M, I93L	V8V/I, T27T/S, E28E/Q, K32K/E, V35T, E36A, T39E, S48T, Q102K, K103N, K122E, D123G, K173A, T200E, Q207E, R211K, F214F/L, H221H/Y, V245Q, E248D, S251N, A272P, I274V, K275Q, Q278N, T286A, E291D, V292I, R356K, K358R, G359T, T377I/L, K390R, A400T
20-117628	2017	South Africa	C	I13V, L19L/I, M36I, R41K, K45R, D60E, L63P, H69K, L89I, I93L	K20R, V35T, E36A, T39E, S48T, T58T/A, A98G, Q102K, K103N, K122E, D123G, T165I, K173A, T200A, Q207E, R211K, V245Q, K275K/Q, R277R/K, K281K/R, T286A, E291D, V292V/I, V314V/A, Q334H, G335D, R356K, K358R, G359S, A360T, T377V, K390R, A400T
20-117629	2017	South Africa	C	G16G/E, L19T, M36I, R41K, L63A, H69K, I93L	E6E/G, K32R, V35T, E36A, T39D, S48T, Q102K, K122E, K173A, D177G, I178L, T200A, Q207E/G, R211K, V245Q, A272S, R277K, T286A, E291D, V292I, L310I, Q334D, G335D, R356K, M357R, K358R, G359A/T, T377M, K390R, A400T
20-117630	2017	South Africa	C	T12S, I15V, L19I/T, E35D, M36I, R41K, R57R/K, D60E, Q61E, I62V, L63S, I64M, H69K, V82I, L89M, I93L	V8V/I, V35T, E36A, T39E, E40D, S48S/T, V60I, A98A/G, K101E, Q102K, K122E, D123S, E138A, K173T, Q174K/R, G190A, T200A, I202I/V, Q207D, R211K, V245Q, E248D, D250E, A272S, R277K, E291D, V292I, V314A, H315H/Q, D324D/E, E344E/D, R356K, K358R, G359T, T369A, A376T, T377L, T386A, K390R, E396D, E399D, A400T
20-117631	2017	South Africa	C	T12S, I15V, L19I, M36I, R41K, L63A, H69K, K70R, I72V, T74S, L89M, I93L	V35T, E36A, T39E, K43R, S48T, V60I, Q102K, K122E, I135V, A158S, C162S, T165I, K173A, Q174K, D177E, T200A, I202V, Q207E, R211K, V245Q, A272P, I274I/V, T286A, E291D, V292I, I329L, G335D, R356K, M357L, K358R, G359T, V365I, K390R, A400T
20-117632	2017	South Africa	C	T12S, I15V, L19I, M36I, R41K, L63S, H69K, L89M, I93L	K20R, V35T, E36A, T39E, S48T, E53D, Q102K, K122K/A/E/T, D123D/E/S, K173A, Q174Q/K, D177E, T200A, E203D, Q207E, R211K, V245Q, R277K, T286A, E291D, V292I, V317V/A, Q334Q/H/N, G335D, R356K, K358R, G359T, V365V/I, T369T/S, A371A/V, Q373Q/H, K374K/R, T377M, K390R, A400T
20-117633	2017	South Africa	C	L19T, K20R, E35D, M36I, R41K, L63T, I64I/L, H69K, L89M, I93L	P4S, V35T, T39K, S48T, V60I, Q102K, K122E, C162S, K173E, Q174Q/R, D177E, Q197Q/E, T200A, Q207D, R211K, V245Q, A272P, R277R/K, K281R, E291D, V292I, Q334H, G335D, R356K, K358R, G359T, T377M, K390R, A400T
20-117635	2017	South Africa	C	T12P/S, I15I/V, G17D, L19T, K20R, E35D, M36I, R41K, R57R/K, L63T, H69K/Q, L89L/M, I93L	V35T, E36A, T39E, S48T, Q102K, I135V, I142I/V, F171Y, K173A/E, Q174K, I178I/L, G196G/E, T200A, Q207E, R211K, V245Q, A272P, R277R/K, T286A, E291D, V292I, G335D, R356K, K358R, G359T, K366R, T369V, A371A/T, I375I/V, A376G, T377L, K385R, K390R, T397S, A400I
20-117636	2017	South Africa	C	T12S, I15V, L19I, K20R, E35D, M36I, R41K, Q61E, E65D, H69K, V82V/I, L89M, I93L	V21V/I, V35T, E36A, T39D, S48T, Q102K, K122E, C162S, K173A, T200A, Q207K, R211K/T, V245L, A272P, T286A, E291D, V292I, G335E, K347K/R, R356K, K358R, G359T, A371A/T, T377L, K390R, A400T
20-117637	2017	South Africa	C	L10L/M, L19T, E35E/D, M36I, R41K, K45K/R, L63A/S, H69K, L89M, I93L	K32K/N, V35T, T39K/N, S48T, V60V/I, Q102K, K122E, C162S, K173A, Q174Q/K, D177E, I178M, T200A, E204E/K, Q207D/E/N, R211K, V245Q, A272P, E291D, V292I, Q334H, G335D, R356K, K358R, G359T, T377I/M, K390R, A400T
20-117638	2017	South Africa	C/D	M36I, R41K, I62I/V, L63Q, I64V, P79P/S	V35T, T39A, S48T, Q102K, K103K/N, K122E, D123N/S, E169E/Q, K173T, Q174K, D177E, T200A, Q207E, R211K, V245Q, A272P, K275Q, V276T, R277K, Q278Q/R, T286A, E291D, V292I, Q334H, G335D, R356K, M357K, K358R, G359S, K366R, T369T/I, T377Q, K390R, A400I
20-117639	2017	South Africa	C	I15V, K20R, M36I, R41K, L63V, H69K, T74S, V77I, L89M, I93L	E6K, V35T, E36A, T39E, S48T, Q102K, K103N, V108I, K122E, C162S, K173A, M184V, T200A, I202V, Q207A, R211K, V245Q, E248D, A272P, R277K, E291D, V292I, Y318Y/F, Q334D, G335D, R356K, K358R, G359T, T377T/I, K390R, A400T
20-117641	2017	South Africa	C	T12S, I15V, L19I, M36I, R41K, H69K, L89M, I93L	V35T, E36A, T39E, S48T, V60I, Q102K, K122E, D123G, I135V, I142T, C162S, K173A, Q174K, D177E, T200A, Q207D, V245Q, A272S, R277K, E291D, V292I, D324E, I326V, G335D, R356K, M357R, K358R, G359A, A360V, I375V, T377M, K390R, A400T
20-117684	2016	South Africa	C	T12S, I15V, L19I, M36I, R41K, H69K, L89M, I93L	V35K, T39E, S48T, V60I, Q102K, K122E, D123S, I135T, K173A, Q174K, T200A, Q207E, R211K, V245Q, A272P, T286A, E291D, V292I, R307R/K, Q334Y, G335D, R356K, M357R, K358R, G359T, T377Q, A400T
20-117685	2016	South Africa	C	I15V, L19I, E35D, N37S, R41K, L63P, H69K, K70R, L89M, I93L	E6A, V35T, T39E, S48T, Q102R, K122E, D123S, C162S, K173A, P176S, D177E, T200A, Q207E, R211K, F214L, V245Q, D250E, R284K, T286A, E291D, V292I, P294T, I329L, Q334N, G335D, T338S, R356K, M357V, K358R, G359A, T377V, K390R, A400T
20-117686	2016	South Africa	C	T12S, I15V, L19I, M36I, R41K, K45R, R57K, D60E, L63P, H69K, L89M, I93L	K11K/Q, V21V/I, V35K/T, E36A, T39E, S48T, Q102K, V106M, K122E, D123S, C162S, K173I, Q174K, V179D, T200A, Q207T, R211K, F227F/L, V245Q, E248D, A272P, K275R, V276V/I, Q278H, E291D, V292I, Q334H, G335D, N348N/I, R356K, K358R, G359T, A360T, T377R, S379A, I382I/T, K390R, A400T
20-117687	2016	South Africa	C	I15V, G16E, L19I, E35D, M36I, R41K, H69K, L89M, I93L	V35T, S48T, V60I, Q102K, K122E, D123G, C162S, T165T/I, K173A, D177E, V179V/I, T200A, Q207E, R211K, V245Q, D250E, A272P, R277K, K281R, L283I, V292I, E297E/K, R307R/M, P313P/S, V317A/T, D324E, Q334N, G335D, R356K, K358R, G359T, T386I/L, K390R, A400T
20-117688	2016	South Africa	C	T12S, K14K/R, I15V, L19I/T, M36I, R41K, K45R, L63S, H69K, L89M, I93L	P4S/T, V35T, E36E/A, T39E, K43R, S48T, E53E/D, V60V/I, Q102K, K103N, K122E, D123S, C162S, K173A, D177E, T200A, Q207D, R211K, V245Q, D250E, A272S, R277R/K, K281K/R, T286A, E291D, V292I, P313T, V317A, Q334Q/H, G335D, R356K, M357V, K358R, G359A/T, K366R, A371A/V, T377M, K390R, A400T
20-117689	2016	South Africa	C	L19I, M36I, N37S, R41K, L63P, H69K, L89M, I93L	V35T, T39A, S48T, Q102K, K122E, D123N, I135T, K173A, T200A, Q207E, R211K, V245Q, E248D, A272P, K281R, T286A, E291D, V292I, I309L, G335D, R356K, M357I, K358R, G359T, K366R, T377M, K390R, Q394H, A400T
20-117691	2016	South Africa	C	T12S, I15V, L19V, E35D, M36I, R41K, R57K, D60D/E, L63L/P, H69K, V82I, L89M, I93L	V35T, E36A, T39E, E40E/D, S48T, V60I, Q102K, D121Y, K122E, C162S, K173A, Q174K, D177E, G196G/E, T200A, Q207K, R211A, V245Q, D250E, S251S/N, A272P, K275R, R277K, E291D, V292I, P313T, V317A, E328D, G335D, F346H, R356R/K, K358K/R, G359N/T, V365I, A376S, T377L, K390R, E399D, A400I
20-117692	2016	South Africa	C	I15V, L19I, E35D, M36I, N37Q, R41K, H69K, T74S, L89M, I93L, C95C/R	T27T/S, V35T, E36E/G, T39E/K, S48T, K49R, Q102K, D123E, K173T, Q174K, D177E, I178L, Q197K, T200A, Q207E, V245Q, A272K, T286A, E291D, V292I, Q334H, G335D, R356K, K358R, G359T, K390R, K395R, A400T
20-117693	2016	South Africa	C	T12S, I15V, L19T, K20R, M36L, N37N/S, R41K, L63P, H69K, V77I, V82I, L89M, I93L	T27S, V35T, E36A, T39E, S48T, Q102K, K122E, D123D/N, I135T, K173A, Q174R, D177E, T200A/V, E203E/D, Q207D/E/K/N, R211K, V245Q, E248D, A272P, T286A, E291D, V292I, Q334D, G335D, R356K, K358R, G359S, T377I, K390R, A400T
20-117694	2016	South Africa	C	T12A/S, I15V, L19I, E35D, M36I, N37Q, R41K, H69K, T74S, L89M, I93L	T27S, V35T, T39E, S48T, Q102K, K122E, D123G, K173T, Q174R, D177E, I178L, Q197K, T200A, Q207E, V245Q, A272P, T286A, E291D, V292I, Q334H, G335D, R356K, K358R, G359T, A376S, K390R, A400T
20-117695	2017	South Africa	C	T12S, I15V, G17G/S, L19T, K20R, M36I, R41K, H69K, L89M, I93L	V35T, E36A, T39E, S48T, Q102K, K103N, K122E, D123S, I135K/R, C162S, T165I, K173A, D177E, T200A, Q207E, R211K, V245Q, R277K, T286A, E291D, V292I, V293I, V317A, I329L, Q334N, G335D, R356K, K358R, G359A, T377M/V, V381V/I, K390R, A400T
20-117696	2017	South Africa	C	I15V, L19I, K20R, E35D, M36I, R41K, L63T, H69K, I93L	V35T, T39E, S48T, Q102K, K122E, D123S, I135I/V, I142V, A158A/S, C162A/G/S/T, T165T/I, K173T, D177E, I178L, T200A, I202I/V, E204K, Q207E/G, V245Q, T286A, E291D, V292I, I326V, Q334C/G, G335D, R356R/K, K358R, G359T, I375V, A376A/S, T377L, S379S/C, T386I, K390R, A400R
20-117697	2017	South Africa	C	I15V, L19I, M36I, R41K, L63T, H69K, T74S, V75I, L89M, I93L	T7P, V8I, V35T, T39K, S48T, Q102K, I142V, A158S, C162S, K173T, Q174K, T200A, Q207E, R211K, K223R, V245M, D250E, A272P, E291D, V292I, E297A, Q334Y, G335D, R356K, K358R, G359T, A376S, T377L, V381V/I, K390R, A400T
20-117698	2017	South Africa	C	I15V, L19V, K20R, E35D, M36I, R41K, D60E, Q61E, L63P, C67C/S, H69K, T74S, L89M, I93L	V35T, E36A, T39E, S48T, V60I, Q102K/R, K122E, D123S, C162S, Q174E/K, D177N, T200A, Q207E, V245L, A272P, Q278H, T286A, E291D, V292I, Q334N, G335D, R356K, K358R, G359T, T377M, K390R, A400T
20-117699	2017	South Africa	C	K14K/R, I15V, L19I, R41K, H69K, V77I, L89M, I93L	P4P/S, E6E/D/K/N, V35T, S48T, Q102K, K122E, C162S, K173A, D177G, T200A, Q207D, R211K, V245Q, D250E, A272P, E291D, V292I, G335D, R356K, M357I, K358R, G359A, T377Q, K388R, K390R, A400T
20-117700	2017	South Africa	C	L19I, M36L, N37N/S, R41K, K45R, L63P, H69K, V77V/I, L89M, I93L	V35T, E36E/A, T39D/N, S48T, V60I, Q102K, K103K/N, K122E, D123G/S, C162S, K166R, K173A, D177E, T200A, E204Q, Q207A/D/E, V245Q, A272P, R277K, E291D, V292I, E297A, D324E, I329L, Q334D, G335D, R356K, M357R, K358R, G359T, T377M, K390R, A400T
20-117701	2017	South Africa	C	I15V, L19V, E35D, M36I, N37D, K45K/R, R57K, L63A/P, H69K, T74S, L89M, I93L	K20K/R, V21V/I, V35T, T39E, V60I, Q102K, V106I/M, K122E, D123N, E138A, C162S, T165I, K173A, Q174K, D177E, I178V, T200A, I202V, E204D, Q207E, F214L, V245Q, A272P, T286V, E291D, V292I, Q334E, R356K, M357I/L, K358R, G359T, A376A/S, T377L, K390R, E399D, A400I
20-117702	2016	South Africa	C	T12S, I15V, L19I, M36I, N37D, L63S, H69K, T74S, L89M, I93L	K32R, V35T, T39E, S48T, K64R, Q102K, K122E, D123N, A158S, K173T, D177E, G196K, Q197E, T200A, Q207A, R211K, V245Q, A272P, R277K, T286A, E291D, Q334D, G335A, R356K, G359T, E370A, A376S, T377M, T386I, K390R, A400T
20-117704	2016	South Africa	C	T12S, I15V, L19I, E35D, M36I, P39Q, R41K, K45R, I62V, L63P, H69K, T74S, L89M, I93L	V35T, E36A, T39E, S48T, E53E/D, Q102K, K103N, K122E, D123S, I135V, E138G, T139A, I142V, E169D, K173A, Q174K, I178L, T200A, Q207A, R211K, V245Q, D250E, A272P, K275R, T286T/A, E291D, V292I, P294T, D324D/E, G335D, R356K, M357R, K358R, G359T, T377M, K390R, E399D, A400I
20-117705	2016	South Africa	C	I15V, N37D, R57K, L63P, H69Q, V77I, V82I, L89M, I93L	V35T, T39E, S48T, K64K/R, D67D/N, K70K/E, Q102K, K103N, V106M, K122E, D123N, I135T, C162S, K173A, Q174K, D177E, M184V, T200A, Q207G, R211Q, F227F/L, V245K, R277K, K281R, T286A, E291D, V292I, E297K, D324E, Q334H, G335D, R356K, K358R, G359T, T377M, K390R, A400T
20-117706	2016	South Africa	C	T12A/S, I15V, Q18E, L19T, K20R, E35D, M36I, N37D, R41K, I62V, L63P, H69K, L89M, I93L	K11K/R, V35T, E36A, T39D, S48T, K65R, L100I, Q102K, K103N, Y115F, K122E, D123E, C162S, K173A, Q174K, D177E, V179V/I, M184V, G196E, T200A, Q207A, R211K, V245Q, A272P, E291D, V292I, Q334D, G335D, R356K, M357M/K, K358R, G359T, K366R, V381I, K390R, A400T
20-117707	2016	South Africa	C	T12S, I15V, L19I, E35D, M36I, R41K, L63P, H69K, L89M, I93L	P4T, V35T, E36A, T39E, S48T, I50I/V, V60I, K64K/R, Q102K, V106V/M, K122E, D123G, A158S, C162S, K173A, Q174K, D177E, I178I/V, V179I, T200A, Q207A, R211K, V245Q, A272S, R277K, T286A, E291D, V292I, D324D/E, Q334G, G335D, R356K, M357R, G359S, T377M, K390R, A400L
20-117708	2016	South Africa	C	T12S, I13V, I15V, L19I, K20K/R, M36I, R41K, R57K, D60E, H69K, L89M, I93L	K11R, V35T, E36A, T39E, S48T, K122E, D123G, T139A, A158A/S, C162S, K166R, K173T, D177E, T200A, Q207E, R211K, F214L, V245L, A272P, K275Q, R277K, T286A, E291D, V292I, V293V/I, D324E, I329L, Q334H, G335D, Q343Q/H, F346G, R356K, K358R, G359T, V365I, T377L, K390R, A400T
20-117710	2016	South Africa	C	T12S, I15V, L19I, M36I, R41K, L63I, H69K, L89M, I93L	V35T, E36A, T39D, S48T, Q102K, K122E, D123N, C162S, K166R, K173A, T200A, Q207E, R211R/K, V245L, D250D/E, A272P, R277S, T286A, E291D, V292I, Q334R, G335D, R356K, K358R, G359T, T377L, K390R, K395R, A400T
20-117742	2016	South Africa	C	T12P, K14R, I15V, L19I, E35D, M36I, R41K, D60E, L63P, H69K, I93L	E6P, K11R, K20R, V35T, E36A, T39E, S48T, V60I, Q102K, K122E, C162S, K173T, Q174K, D177E, T200V, Q207E, V245Q, A272P, T286A, E291D, V292I, V317A, Q334N, G335D, R356K, K358R, G359S, I375V, T377L, K390R, A400I
20-117744	2016	South Africa	C	I15V, L19I, E35D, M36I, R41K, L63V, H69K, T74S, L89M, I93L	P4P/S, K20R, V35T, E36A, T39E, S48T, V60I, Q102K, K103R, V118V/I, K122E, D123S, I135T, K173A, D177E, T200A, E204E/K, Q207E/K, R211K, F214L, V245Q, A272P, R277K, K281R, T286A, E291D, V292I, V293I, P294T, E297K, Q334D/E/K/N, G335G/D, R356K, K358R, G359T, K366R, K390R, A400T
20-117746	2016	South Africa	C	T12S, I15V, L19T, K20R, E35D, M36I, R41K, L63P, H69K, L89M, I93L	V35T, T39E, S48T, V60I, Q102K, K122E, D123G, C162S, K166K/R, K173A, D177E, T200A, Q207E, R211K, V245Q, A272P, E291D, V292I, D320D/N, S322S/A, Q334Y, G335D, R356K, M357R, K358R, G359T, A360A/T, T377Q, K388R, K390R, A400I
20-117747	2016	South Africa	C	T12S, I15V, L19I, E35D, M36I, R41K, L63T, I64L, H69K, T74S, L89M, I93L	V35T, E36A, T39E, S48T, V60I, Q102K, K122E, D123D/N, C162S, K173A, Q174K, D177E, T200A, Q207A, R211K, V245E/Q, A272P, T286A, E291D, V292I, D324D/E, Q334N, G335D, R356K, K358R, G359T, I375V, T377L/Q, S379S/C, K390R, E399E/D, A400R
20-117748	2016	South Africa	C	T12S, I15V, L19I, M36I, R41K, L63P, H69K, L89M, I93L	V35A/T, E36A, T39E, S48T, Q102K, K122E, D123G, T139M, C162S, K173V, Q174K, D177E, G196E, T200A, Q207E, V245Q, A272P, Q278H, T286A, A288T, E291D, V292I, Q334N, G335D, R356K, K358R, G359T, T377I, T386I, K390R, A400T
20-117749	2016	South Africa	C	I15V, G16G/E, L19I, E35E/D, M36M/I/L, N37S, R57K, L63A, H69K, I93L	V35T, E36A, T39E, S48T, K49K/R, Q102K, K122E, D123D/G/N/S, I135R, K173A, T200A, Q207K/R, V245Q, S251S/N, A272S, R277K, K281K/R, E291D, V292I, P294P/T, D324D/E, I329I/L, Q334D/E, G335D, R356K, M357R, K358R, G359A, K390R, E399D, A400I
20-117750	2016	South Africa	C	T12S, I15V, L19I, M36I, R41R/K, L63P, H69K, L89L/M, I93L	P1P/S, V35T, T39E, E40E/K, E44E/K, S48T, Q102K, K122E, C162A, K166R, K173T, Q174E, D177E, T200A, Q207E, R211K, V245Q, A272P, R277K, E291D, V292I, Q334Y, G335D, R356K, M357R, K358R, G359T, T377L, K390R, E399D, A400I
20-117751	2016	South Africa	C	T12S, I15V, L19I, K20R, M36I, R41K, L63P, H69K, V77I, L89M, I93L	E6A, E28K, V35T, T39E, S48T, A98G, K101E, Q102K, K122E, D123G, C162S, K173T, D177E, I178M, M184V, G190A, T200A, Q207E, R211K, F214F/L, K219R, P225H, V241I, V245Q, A272P, E291D/N, V292I, E297D, Q334N, G335D, R356K, K358R, G359T, T377L/M, K390R, A400T
20-117752	2016	South Africa	C	T12S, I15V, L19T, K20R, E35D, M36I, R41K, R57K, Q61E, L63P, H69K, V82I, L89M, I93L	K20R, V35T, E36A, T39E, Q102K, K103N, K122E, D123N, K173T, Q174K, I178L, M184V, T200A, Q207D, R211K, P225H, V245Q, A272S, R277K, L283I, E291D, V292I, V317A, Q334H, G335D, R356K, K358R, G359T, K390R, T397I, E399G, A400T
20-117753	2016	South Africa	C	T12S, I15V, L19I, M36I, R41K, L63S, H69K, I72M, L89M, I93L	V35K, T39E, S48T, K49R, V60I, K64K/R, Q102K, K103K/N/R/S, D121Y, K122E, E169Q, K173E, D177E, I178L, T200A, Q207E, V245Q, A272P, R277R/K, T286V, E291D, V292I, P294A/T, Q334N, G335D, I341I/V, R356K, M357R, K358R, G359T, A360T, T377Y, T386I, K390R, A400T
20-117754	2016	South Africa	C	T12T/A, I13V, K14K/R, L19V, M36I, N37S, R41K, L63V, H69K, V82I, L89M, I93L	P4P/H, E6E/D, T7T/A, T27T/A, V35T, E36A, T39E, Q102K, K122A, D123G, K173A, D177E, T200A, Q207E, R211K, V245Q, A272P, K275R, Q278N, T286V, E291D, V292I, P294Q, S322S/A, D324D/E, Q334H, G335D, R356K, M357R, K358R, G359A, T377M, K390R, A400T
20-117755	2016	South Africa	C	T12S, I15V, L19I, K20R, M36I, N37S, R41K, L63T, H69K, K70K/R, V77I, I93L	P4P/S, E6A, V35T, E36A, T39E, S48T, Q102K, K122E, K173A, D177E, I178I/M, L193L/S, T200A, Q207E, V245L, A272P, K275R, R277K, T286A, E291D, V292I, E312Q, Q334D, G335D, R356K, M357R, K358R, G359T, T377L, K390R, A400T
20-117756	2016	South Africa	C	V11I, T12S, I15V, L19I, M36I, N37D, R41R/K, L63P, H69K, L89I, I93L	V35T, E36A, T39D, S48T, E53D, Q102K, K122E, D123D/G, C162S, K173A/T, Q174K, D177E, I178I/M, T200A, Q207E, R211K, V245Q, D250E, A272P, K275Q, K281R, T286T/A, E291D, V292I, Q334H/Y, G335D, R356K, K358R, G359T, T377Q, T386I/V, K390R, A400T
20-117757	2016	South Africa	C	T12S, I15I/V, L19V, M36M/I, R41K, R57K, Q61D, L63A/S, I64I/L, H69K, T74A, L89L/M, I93L	V35T, E36A, T39E, S48T, E53D, Q102K, K104K/R, K122E, D123S, T139T/A, I142T, C162S, K166K/R, K173A/T, D177E, I178L/M, T200A, Q207D/E/G, R211K, V245Q, T286A, E291D, V292V/I, V293I, P294T, Q334N, T338S, R356K, M357L, K358R, G359A, K366K/R, T369V, V372V/I, T386I, K388R, K390K/R, E399E/D, A400I
20-117758	2016	South Africa	C	T12S, K14R, I15V, L19I, E35D, M36I, R41K, H69K, L89M, I93L	V35T, E36A, T39E, S48T, E53D, Q102K, K103K/N, K122K/E, D123G, C162S, K173A, D177E, T200A, Q207D, R211K, V245Q, T286A, E291D, V292I, P294T, G335D, N348N/K, R356K, K358R, G359T, T377M, K390R, A400T
20-117759	2016	South Africa	C	T12S, I15V, L19I, M36I, R41K, L63S, H69K, I93L	V35T, E36A, T39D, S48T, Q102K, K103N, K122E, I135V, E138A, T139A, K173A, V179V/I, T200A, E203E/K, Q207E, R211K, V245Q, A272P, K275R, V276T, R277K, Q278H, T286A, E291D, V292I, L310I, V314I, Q334D, G335D, K350K/R, R356K, K358R, G359T, K366K/R, T377M, K390R, A400L
20-117760	2016	South Africa	C	T12S, I15V, L19I, K20R, E35D, M36I, R41K, D60E, Q61E, H69K, L89M, I93L	V35T, E36A/V, T39E, S48T, K122E, D123S, I135I/T, C162Y, R172R/K, K173T, V179V/I, V189V/I, T200A, Q207K, R211A, V245Q, A272P, T286A, E291D, V292V/I, Q334N, G335D, K350K/R, R356K, K358R, G359T, A371T, T377M, K390R, A400T
20-117762	2016	South Africa	C	T12S, I15V, L19I, M36I, R41K, H69K, L89M, I93L	V35T, T39T/A/E/G/K/R, S48T, Q102K, K122E, D123G, I135I/T, I142T, C162S, K173A, D177E, T200A, Q207E/K, R211K, V245Q, T286A, E291D, V292I, P294T, G335D, R356K, K358R, G359T, V365V/I, T377M, K390R, A400T
20-117763	2016	South Africa	C	T12S, I15V, L19I, M36I, R41K, D60E, Q61E, L63P, H69K, I93L	T27S, V35T, T39D, Q102K, V106M, K122E, D123S, I135R, K173A, Q174K, D177E, T200A, Q207E, R211K, F227L, V245Q, A272P, T286A, E291D, V292I, V293I, G333G/E, Q334N, G335D, R356K, G359S, E370A/G, T377L, T386I, K390R, E399D, A400I
20-117764	2016	South Africa	C	I15V, L19I, M36L, N37S, L63L/P, H69K, I72I/V, L89M, I93L	T7T/I, V35T, T39E, S48T, E53E/D, A62A/V, V90I, K103N, K122E, D123N, I135T, E138A/S, C162C/S, K173A, M184V, Q197K, T200A, I202V, Q207A, R211K, V245Q, A272P, T286A, A327V, N348N/I, R356K, K358R, G359T, T377V, K390R, A400T
20-117766	2016	South Africa	C	T12S, I15V, L19V, K20K/R, E35D, M36I, R41K, R57R/K, L63L/P, H69K, L89M, I93L	V35T, E36A, T39E, S48T, Q102K, K122E, D123S, C162S, K173V, Q174K, T200A, Q207E, R211K, V245Q, A272P, T286A, E291D, V292I, V317V/A, D324D/E, G335D, I341I/V, R356K, K358R, G359T, I375V, T377L, K390R, Q394N, A400T
20-117767	2016	South Africa	C	G16E, L19I, R41K, H69K, V77I, L89M, I93L	V35T, E36A, T39E, S48T, Q102K, K103N, K122E, D123S, I135I/T, C162S, K166R, D177E, I178I/M, Y188Y/H, T200A, Q207A/E, R211K, V245Q, A272A/T, V276V/I, T286A, E291D, V292I, Q334H, G335D, R356K, K358R, G359T, T377L, K390R, A400T
20-117768	2016	South Africa	C	I13V, I15V, L19I, R41K, L63P, H69K, T74S, V77I, L89M, I93L	V35T, E36A, T39E, S48T, T69T/S, Q102K, K122E, D123G/S, I135I/T, A158A/S, C162S, K173A/V, Q174K, D177E, E194E/G, T200A, I202I/V, Q207E/K, V245K, D250E, A272P, R277S, Q278R, T286A, E291D, V292I, S322S/A, Q334C, G335D, R356K, M357M/K, K358R, G359A/T, T377M, T386I, K390R, A400T
20-117771	2016	South Africa	C	T12S, I15V, L19I, K20R, E35D, M36I, R41K, H69K, L89M, I93L	K20R, V35T, E36A, T39D, S48T, V60I, Q102K, K122E, D123S, C162S, K166K/R, K173A, D177E, T200A, E204Q, Q207E, F214L, L228H, V245Q, R277K, T286A, E291D, V292I, V317A, I329L, Q334D, G335D, R356K, K358R, G359T, V365I, T377L, S379S/C, K390R, A400T
20-117772	2016	South Africa	C	T12S, I15V, L19V, M36L, N37S, R41K, L63P, H69K, L89M, I93L	V35T, E36A, T39E, S48T, K101E, Q102K, K122E, D123N, I135T, K173A, I178L, T200A, E203D, Q207E, R211R/K, V245Q, A272P, T286A, E291D, V292I, V317V/A, D324E, Q334N, G335S, R356K, M357M/T, K358R, G359T, T377M, K390R, Q394L, A400T
20-117773	2016	South Africa	C	I13V, K14I, I15V, G16E, L19T, K20R, M36I, N37K, R41K, Q61D, L63T, I64L, H69K, L89M, I93L	K32A, V35T, E36A, T39D, S48T, V60I, Q102K, K122E, D123S, I135R, C162A, K166K/R, K173A, Q174R, T200A, Q207D, R211K, V245Q, A272P, R277K, T286A, E291D, V292I, V293V/I, Q334D, G335D, R356K, M357R, K358R, G359T, T377L, K390R, A400T
20-117774	2016	South Africa	C	T12S, I15V, L19I, K20K/R, M36I, R41K, L63L/H, H69K, I72V, L89M, I93L	V21V/I, V35T, E36A, T39E, S48T, V60I, Q102K, K122E, I135V, E138E/A, T139T/A, I159I/V, C162C/S, T165T/I, K173E, Q174K, D177E, T200A, I202V, Q207E, V245Q, A272P, R277R/K, Q278H, T286A, E291D, V292I, P313P/T, Q334D, R356K, G359S, T377L, K390R, E396E/D, A400I/T
20-117776	2016	South Africa	C	T12S, I15V, L19I, K20R, E35D, M36I, R41K, L63T, H69K, V82I, L89M, I93L	T27S, V35T, E36E/A, T39E, S48T, Q102K, K103K/N, K122E, E169A, K173A/T, D177E, I178I/L, T200A, Q207E/G, R211K, V245Q, D250E, A272P/S, E291D, V292I, V317V/A, S322S/A, D324E, Q334D, G335D, R356K, K358R, G359T, T377M, K390R, T397T/A, E399E/G, A400I/T
20-117777	2016	South Africa	C	T12S, I15V, L19I, K20R, M36I, N37S, R41K, I62I/V, L63A/V, H69K, V77I, L89M, I93L	V35T, E36A, T39E, S48T, Q102K, K104R, K122E, D123G, T139K, I142I/V, E169Q, K173A, D177E, M184V, Y188L, T200A, Q207E, P225P/H, V245Q, R277K, Q278H, K281R, T286A, E291D, V292I, I329L, Q334C/R, G335D, K347N, M357T, K358R, G359T, T377M, K390R, A400T
20-117779	2016	South Africa	C	T12S, I15V, L19I, K20R, E35D, M36I, R41K, L63S, H69K, L89M, I93L	V35T, E36A, T39E, S48T, Q102K, K103K/N/S, K122E, D123N, T165I, K173A, D177E, T200A, E203D, Q207A, R211K, V245Q, A272P, K275Q, V276T, R277K, Q278C/Y, V292V/I, G335D, R356K, M357R, K358R, G359A/T, T377Q, K390R, K395K/R, E399E/D, A400T
20-117781	2016	South Africa	C	T12S, I15V, L19I, E35N, M36I, N37D, R41K, I54I/T, L63A/P, H69K, I93L	E6K, V8I, K20R, V35T, E36A, T39D, S48T, V60V/I, K64R, Q102K, K103N, K122E, I135I/M/T, C162S, K166R, K173T, Q174K, D177E, I178V, T200A, E203E/D, E204E/D, Q207K, R211Q, T240T/A, V245Q, E248D, A272P, K275R, R277K, Q278C, T286A, E291D, P294T, D324D/E, I329L, Q334D, G335D/S, R356K, M357M/T, K358R, G359T, E370E/G, T377L, T386T/I, K390R, A400T
20-117783	2016	South Africa	C	T12T/S, K14K/R, I15I/V, L19I, M36I, N37N/S, R41K, H69K, L89M, I93L	P4P/T, E6E/K, V35T, E36A, T39E, S48T, Q102K, D121Y, K122E, I135R, K173T, D177E, I178L, T200A, Q207E, V245Q, A272K, R284K, T286A, E291D, V292I, P294T, Q334H, G335D, R356K, M357L, K358R, G359A, A360T, T377M, K390R, A400T
20-117786	2016	South Africa	C	T12S, I15V, L19I, N37S, R41K, L63L/P, H69K, K70K/R, V77I, L89M, I93L	V35R, T39E, S48T, Q102Q/K, K103N, K122E, D123N, I135T, K173A, Q174K, D177E, M184V, T200A, Q207N, R211K, P225H, Y232Y/H, V245Q, E248D, A272Q, T286A, E291D, V292I, E298E/G, I329L, Q334H, G335D, F346Y, R356K, K358R, G359T, T377Q, K390R, A400T
20-117788	2016	South Africa	C	T12S, I15V, L19T, K20R, E35D, M36I, R41K, L63L/I, H69K, I72M, L89M, I93L	V35T, E36A, T39D/E, S48T, V60I, K101K/R, Q102K, K122E, D123N, I142V, C162S, K173A, I178I/L, T200A, Q207N, V245Q, A272A/P, R277K, T286A, E291D, V292I, Q334H, G335D, R356K, M357R, K358R, G359T, K390R, A400I
20-117789	2016	South Africa	C	T12S, I15V, L19I, M36I, R41K, D60E, L63C, H69K, I93L	V21I, V35T, E36A, T39E, E40E/D, S48T, Q102K, K122K/E, D123D/G, C162S, T165I, T200A, E204D, Q207E, R211K, V245L/Q, A272P, R277K, Q278H, E291D, K311K/R, Q334H, G335D, R356K, K358R, G359T, K366R, A376T, T377L, K388R, K390R, A400T
20-117795	2016	South Africa	C	L19T, K20R, M36I, R41K, Q61H, H69K, K70K/R, I72I/M, L89I, I93L	E6D, V35T, E36A, T39E, E40D, S48T, Q102K, D121F, K122E, I159I/V, C162S, K173T, D177E, T200A, E204Q, Q207E, R211K, V245Q, A272P, R277K, K281K/R, T286A/V, E291E/D, V292V/I, D324D/E, Q334N, G335D, R356K, K358R, G359T, T377M, T386I, K390R, A400T
20-117798	2016	South Africa	C	T12S, I15V, L19I, E35D, M36I, R41K, H69K, T74S, L89M, I93L	V21V/I, V35T, T39E, K49K/R, V60V/I, Q102K, K122E, D123G/S, K173K/T, D177E, I178M, T200E, E204Q, Q207N, R211R/K, V245Q, E248D, D250E, A272Q, R277K, T286V, V292I, I329V, Q334E, R356K, M357R, K358R, G359T, A360T, K366R, T369A, K390R, E399D, A400T
20-117799	2016	South Africa	C	T12T/S, I15V, L19I, M36I, R41K, L63V, H69K, T74S, L89M, I93L	K22K/R, E28A, V35T, T39E, S48T, V60V/I, Q102K, K103K/N, K122E, D123S, C162S, T165T/I/L/P, K173T, Q174K, M184V, T200A, Q207E, R211K, D250E, S251N, T286A, E291D, V292I, D324D/E, Q334N, G335D, R356K, K358R, G359T, A376T, T377M, T386A, K390R, E396D, A400T
20-117800	2016	South Africa	C	T12T/S, I13V, I15I/V, G16E, L19V, M36I, R41K, K55K/R, L63A/T/V, I64I/L, H69K, L89M, I93L	E6A, V8I, K20R, V35K, T39E, S48T, V60I, Q102K, K122E, D123D/N, C162S, K173A, Q174A/T, D177E, E194E/D, T200A, Q207E, R211K, V245C/S, R277K, T286A, E291D, V292I, E297Q, Q334N/Y, G335D, R356K, M357R, K358G/R, G359S, A360A/T, K366K/R, T369T/V, E370A/N, A371A/V, T377M, K390R, E399E/D, A400T
20-117802	2016	South Africa	C	T12S, I13V, I15V, L19I, M36I, R41K, D60E, Q61E, L63V, I64M, H69K, L89M, I93L	V8I, V35K, T39E, S48T, V60I, S68S/N, Q102K, K122K/E, D123G, C162S, K173A, Q174R, D177E, I178M, T200A, Q207D, R211K, V245Q, E248T, A272P, R277K, E291D, V292I, V317A, Q334H, G335D, R356K, K358R, G359T, A376S, T377M, K390R, K395R, A400T
20-117803	2016	South Africa	C	L19T, M36I, R41K, L63V, H69K, T74S, L89M, I93L	V35T, E36A, T39E, S48T, Q102K, K122E, D123S, C162S, K173T, T200A, Q207E, R211R/K, V245Q, T286A, E291D, V292I, Q334H, G335D, R356K, K358R, G359T, T377L, K390R, A400T
20-117805	2016	South Africa	C	T12S, K14K/R, I15V, L19V, M36I, R41K, L63V, I64I/M, H69K, L89L/M, I93L	E28E/K, V35T, T39D, S48T, V60I, Q102K, K103K/N, K122E, D123D/G/S, C162S, K166R, K173A, D177E, Q197L, T200A, Q207E, R211K, V245E, A272P, T286A, E291D, V292I, Q334N, G335D, R356K, M357R, G359A, A371V, T377M, K390R, A400T
20-117807	2016	South Africa	C	G16E, L19I, R41K, L63M, H69K, I72I/T, V77I, L89M, I93L	V35T, T39D, S48T, V60I, Q102K, K122E, D123N, I135R, C162F/Y, K173T, T200A, Q207G/K, R211K, V245K, D250E, A272P, E291D, V292I, G335D, K350R, R356K, K358R, G359T, K366R, T369A, A376S, T377M, K390R, Q394S/T, A400T
20-117808	2016	South Africa	C	T12S, K14R, I15V, L19I, K20K/R, M36M/L, N37N/S, L63P, H69K, K70T, V77I, L89M, I93L	V35T, T39G, S48T, V90V/I, A98S, Q102K, K103N, K122E, D123E, C162S, K173A, Q174E, D177E, G196G/E, T200A, I202I/V, Q207E, R211R/K, V245Q, E248E/A/K/T, D250D/E, A272P, R277K, V292V/I, A304E, K311K/R, Q334Q/H, G335D, R356K, M357R, K358R, G359T, T377Q, T386I, K390R, A400T
20-117810	2016	South Africa	C	T12S, K14E, I15V, G16E, L19I, K20M, M36V, R41K, L63V, E65K, H69K, I93L	V35T, E36E/A, T39E, S48T, V60I, Q102K, K122E, D123G, C162S, K173A, D177E, I178M, T200T/A, Q207E, V245E, A272P, R277K, Q278N, T286A, E291D, V292I, V317A, I329I/V, Q334N, G335D, R356K, M357R, K358R, G359T, T377M, S379S/C/G, K390R, A400T
20-117811	2016	South Africa	C	T12S, I15V, L19I, M36I, R41K, G68G/E, H69K, L89M, I93L	K20K/R, K32N, V35K, E36A, T39E, E42E/K, S48T, V60I, Q102K, V108V/I, K122E, D123S, I135I/T, I142I/T, P157P/A, C162S, S163S/T, T165T/I, K166K/R, K173A, Q174N, D177E, T200A, Q207E, R211K, V245Q, A272P, T286T/A, E291D, V292I, K311K/R, D324D/E, G335G/D, R356K, K358R, G359T, T377M, K385K/R, K390R, K395K/R, A400L/T
20-117813	2016	South Africa	C	T12S, K14K/R, I15I/V, L19T, K20R, M36I, N37N/T, R41K, I62V, L63P, H69K, V77I, I93L	K20R, V35T, E36A, T39E, S48T, Q102K, K122E, I135T, K173A, D177E, T200A, E204Q, Q207E/K, R211R/G, V245Q, E248D, D250E, S251N, T286A, E291D, V292I, D324E, Q334H, G335D, R356K, K358R, G359S, T369A, A376S, T377M, K390R, A400T
20-117814	2016	South Africa	C	T12S, I15V, G16E, L19I, L63H, H69K, V77I, V82I, L89M, I93L	V35T, T39E, S48T, Q102K, K122E, D123G/N, I135T, C162C/S, K173A/V, Q174Q/K, D177E/G, I178I/M, T200A, Q207E, R211K, V245Q, E248D, A272P, T286A, E291D, V292I, Q334H, G335D, R356K, K358R, G359T, A360A/T, T377Q, S379C, K390R, K395K/R, A400I/T
20-117817	2016	South Africa	C	T12S, K14R, I15V, L19I, K20R, E35Q, M36I, N37D, R41K, L63P, H69K, L89M, I93L	E6K, V21V/I, V35T, T39E, S48T, V60I, W88C, Q102K, K122E, D123G, I142V, C162S, T165I, Q174E, D177E, I178L, T200A/E, E204K, Q207A, V241I, V245Q, D250E, A272S, R277K, K281R, T286A, E291D, V292I, I329L, Q334D, G335D, R356K, M357K, K358R, T377M, K390R, K395R, A400T
20-117818	2016	South Africa	C	T12S, I15V, L19I, M36I, R41K, D60E, H69K, L89M, I93L	K20R, V35T, E36A, T39E, E40D, S48T, Q102K, V106V/M, K122E, D123E, E138A, C162S, T165I, E169E/K, Q174T, T200A, Q207E, R211K, F214L, I244V, V245Q, E248D, A272P, K275Q, R277K, Q278H, T286A, E291D, V292I, D324E, Q334H, G335D, F346Y, R356K, M357R, K358R, G359T, A371V, I375V, A376I, T377M, K390R, E396D, A400T
20-117820	2016	South Africa	C	T12S, I13V, I15V, L19I, M36I, R41K, H69K, I72V, T74S, L89M, I93L	V21I, V35T, E36A, T39E, S48T, V90I, K101K/R, Q102K, K122E, I142V, A158S, C162A, K173A, D177G, G196E, T200A, Q207E/K, V245E, D250E, S251N, A272S, R277K, K281R, E291D, V292I, A304A/E, K331K/R, Q334N, R356K, K358R, G359T, V365I, A376S, T377R, S379S/C, I382I/V, K390R, E399D, A400T
20-117821	2017	South Africa	C	T12S, G16E, L19V, M36I, R41K, L63S, H69K, L89M, I93L	K20R, V35T, E36A, T39E, S48T, Q102K, K103N, K122E, D123N, K173T, P176S, M184V, T200A, Q207E, R211K, H221Y, V241L, V245E, E248D, E291D, V292I, Q334N, G335D, N348I, R356K, K358R, G359T, T377M, K390R, A400T
20-117822	2016	South Africa	C	I15V, N37S, R41K, L63P/S, H69K, V77I, L89L/M, I93L	V35T, T39A/K, S48T, V60V/I, Q102K, K122E, D123N, C162S, K173A, Q174Q/K, D177E, Y188Y/L, T200A, Q207E, R211K, V245Q, E248E/D, D250D/N/S, A272P, R277R/K, T286A, E291D, V292I, G335D, R356K, M357M/T, K358R, G359T, K366K/R, T377M, S379S/C, K390R, Q394Q/H, K395K/R, A400T
20-117824	2016	South Africa	C	T12S, I15V, L19K, K20R, M36I, R41H/N, H69K, L89M, I93L	V35T, E36A, T39E, S48T, A98A/S, Q102K, K103N, V106V/M, V108V/I, D123E, C162S, K173A/T, Q174R, D177E, T200A, Q207E, R211G, V245K/T, R277K, L283I, T286A, E291D, V292I, D324E, G335D, R356K, M357T, K358R, G359T, T377R, K385K/R, K390R, A400T
20-117826	2016	South Africa	C	V11V/I, I15V, L19T, K20R, M36I, N37N/S, R41K, R57K, L63P, H69K, K70K/R, I72I/T, L89M, I93L	V35T, T39E, S48T, V60I, Q102K, I132V, I135V, C162S, T165I, K173A, Q174K/R, D177E, I178L, T200A, E203E/D, Q207E, R211K, V245Q, E248D, D250E, I257I/V, A272P, T286A, E291D, V292I, Q334N, G335D, R356K, K358R, G359T, S379G, T386I, K390R, A400L
20-117827	2016	South Africa	C	T12S, I15V, L19I, M36I, R41K, H69K, T74A, L89M, I93L	E6K, V35T, E36A, T39E, S48T, V60I, Q102K, K103N, K122E, D123S, I135T, C162Y, K173T, D177E, T200A, Q207E, R211K, V245R, A272K, R277K, E291D, V292I, D324E, Q334H, G335D, N348N/S, R356K, M357R, K358R, G359T, T377M, K390R, A400T
20-117829	2016	South Africa	C	T12S, I15V, L19I, K20R, E35D, M36I, R41K, H69K, L89M, I93L	V35T, T39E, S48T, Q102K, K103K/N, K122E, D123N, E138A, K173I, Q174K, Q197Q/K, T200A, Q207E/G, R211K, V245L, A272P, T286A, E291D, V292I, R307K, G335G/D, K358R, G359T, I375V, T377L, K390R, Q394N, A400T
20-117830	2016	South Africa	C	T12T/S, I15V, G16E, L19I, K20R, M36I, P39S, H69K, L89M, I93L	V21I, T27T/S, V35T, E36E/A, T39E, S48T, Q102K, K122E, D123N, C162C/F/Y, K173A, G196M/V, T200A, I202I/V, E204K/N, Q207D/E, R211K, V245Q, D250E, A272P, V276I, R277K, Q278Q/H, K281R, L283L/I, E291D, E297A, S322S/A, Q334D, G335D, R356K, M357R, K358R, G359T, T377I, K390R, A400T
20-117831	2017	South Africa	C	T12S, L19T, K20R, M36I, R41K, H69K, L89M, I93L	K32R, V35T, E36A, T39D, S48T, V60I, Q102K, K122E, D123G, K173A, Q174K, I178L, T200A, Q207E, R211K, V245E, A272P, R277K, E291D, V292I, Q334N, G335D, R356K, M357R, K358R, G359A, T377Q, S379C, K390R, A400I
20-117833	2016	South Africa	D	I13V, M36I, N37D, R41K, R57K, L63P, I64V, H69Y	K20K/R, V35T, V60I, T69N, V90I, Q102K, K103N, V108I, K122E, D123G/S, I135T, C162S, K173V, Q174K, D177E, Y181C, T200A, Q207E, R211K, L228Q/R, V245Q, D250E, A272S, R277R/K, L282C, L283I, A288T, K323Q, I329V, G335D, P345Q, F346Y, R356K, M357T, K358R, A360A/T, K366R, T369V, T377Q, S379C, K385R, K388R, K390R, A400T
20-117834	2016	South Africa	C	T12S, I15V, L19I, N37C/T, R41R/K, L63P, H69K, V77I, L89M, I93L	K20K/R, V35T, E36E/D, T39E/K, S48T, K70K/E, K103N, K122E, D123N, K173A, M184V, T200A, Q207A, R211K, P225H, L228L/R, V245Q, A272P, E291D, V292I, V317V/A, S322T, Q334N, G335G/D, R356K, K358R, G359S/T, A376S, T377I, S379C, K390R, A400T
20-117837	2016	South Africa	C	T12A, I13I/V, I15V, M36I, N37A, R41K, L63P, H69K, L89M, I93L	V35T, E36A, T39E, S48T, Q102K, K122E, D123G, A158S, C162S, K166R, K173I, Q174K, D177E, I178M/V, T200A, Q207D, R211K, V245Q, E248E/D, A272P, K275Q, T286A, E291D, E297K, K311T, E312T, D324E, Q334N, G335D, R356K, K358R, G359T, T377M, T386I, K390R, A400T
20-117839	2016	South Africa	C	L10V, T12P, I15V, G16E, L19I, N37C/S, L63T, H69K, T74A, V77I, L89M, I93L	V35T, E36A, T39E, S48T, Q102K, K173A, Q174K/R, D177E, I178L, T200A, Q207E/K, R211Q, V245Q, E248D, A272P, E291D, A304E, E308Q, D324E, I329L, Q334H, G335D, E344E/D, F346L, R356K, M357V, K358R, G359T, K366R, A376S, T377M, T386I, K390R, A400T
20-117842	2016	South Africa	C	L10V, G16E, L19T, K20K/R, L33F, M36L, R41K, L63V, H69K, I72I/T/V, L89M, I93L	V35K, E36A, T39E, S48S/T, V60V/I, Q102K, K122K/E, I135I/V, E138E/K, I142I/M, K173A, Q174Q/K, T200A, Q207D, L210M, R211K, V245Q, D250E, R277K, L283I, T286A, E291D, V292I, S322S/A, D324D/E, Q334D, G335D, K347K/R, R356K, M357R, G359S, E370D, T377M, K385R, K390R, E399D, A400T
20-117844	2017	South Africa	C	T12S, I15V, L19V, M36I, R41K, K45R, I62I/V, L63P, H69K, K70K/R, T74A, L89M, I93L	K32K/E, V35M, E36A/D, T39E, S48T, Q102K, K104K/R, D123E, I135R, C162S, T165I, K173A, D177E, I178I/L, T200A, I202V, Q207G/N, R211K, V245Q, D250E, A272P, K275R, V276T, R277S, T286A, E291D, V292I, Q334N, G335D, R356K, M357R, K358K/R, G359A/T, K366R, T377M, K390R, A400T
20-117846	2016	South Africa	C	T12S, I15V, L19T, K20R, M36I, R41K, I62V, L63P/T, C67C/Y, H69K, V77I, L89M, I93L	K20R, V35T, E36A, T39D, Q102K, D123S, I135T, K173A, G196K, Q197E, T200A, Q207E, R211K, V245Q, A272P, T286A, E291D, V292I, V293I, P294A, Q334H, G335D, R356K, K358R, G359T, A360A/T, T377L, K390R, A400T
20-117849	2016	South Africa	C	T12S, I15V, L19I, E35D, M36I, R41K, R57K, L63V, H69K, T74S, V77V/I, L89M, I93L	V35T, T39A, S48T, V60I, R83R/K, Q102K, K122E, D123N, I135V, K173T, Q174K, I178L, T200A, Q207D/N, R211K, V245Q, A272H/P, R277K, T286A, E291D, P313P/T, V317V/A, Q334H, G335D, R356K, K358R, G359T, A371A/V, T377M, K390R, E399D, A400T
20-117851	2017	South Africa	C	T12S, I15V, L19I, N37S, R41K, L63P, H69K, V77I, I93L	K20K/R, V35T, T39N, Q102K/R, K103S, V106M, K122E, D123S, C162S, T165L, K173A, D177G, M184V, Y188F, T200A, Q207E, F214L, V245Q, A272T, R277R/K, T286A, E291D, V292I, Q334H, G335D, R356K, K358R, G359S, V365V/I, A371A/V, T377M, K390R, E399G, A400T
20-117852	2016	South Africa	C	T12S, I15V, L63P, I66I/M, H69K, V77I, L89M, I93L	V35T, T39K, S48T, V60I, K64R, Q102K, K122E, D123G, K126K/R, C162S, K173A, D177E, T200A, Q207E, V245K, A272P, T286A, E291D, V292I, Q334H, G335D, R356K, K358R, G359T, S379C, K390R, A400T
20-117854	2016	South Africa	C	L19T, K20R, M36I, R41K, L63L/P, H69K, I72I/L, L89M, I93L	P4H, K11Q, K32R, L34I, V35T, T39E, S48T, V60I, Q102K, V118V/I, D121Y, K122E, D123G, I135T, E138A, K173A, Q174K, D177D/E, V179D, T200A, Q207E, R211S, F214L, V245Q, A272P, K275R, R277G, L283I, T286V, E291D, V292I, E297E/A, Q334N, G335D, R356K, K358R, G359T, A376S, T377M, K390R, A400R
20-117856	2016	South Africa	C	T12S, I15V, G16E, L19T, K20R, E35D, M36I, R41K, L63T, H69K, I72V, I93L	V8V/I, K30K/T, V35T, E36A, T39E, S48T, Q102K, K122E, C162S, K173T, D177E, I178M, T200A, Q207E, R211K, V245Q, T286A, E291D, V292I, V317A, D324E, I329L, Q334H/N, G335D, R356K, K358R, G359T, V381I, K390R, A400T
20-117858	2017	South Africa	C	T12S, L19T, K20R, M36I, R41K, M46L, L63H, H69K, V75V/I, L89M, I93L	K20K/R, V35T, T39E, S48T, V60V/I, A98G, Q102K, K122K/E, I142I/T, C162S, K173A, Q174R, D177E, I178L, T200A, I202V, Q207E, R211K, F214L, V245Q, K249K/R, D250D/E, S251S/N, A272P, I274I/V, K275Q, R277R/K, K281R, T286A, E291D, V292I, E297K, Q334N, G335D, R356K, K358R, G359T, K366R, A376S, T377L, K390R, A400I
20-117859	2016	South Africa	C	T12S, I15V, L19V, K20R, E35D, M36I, N37D, R41K, Q61N, H69K, L89M, I93L	V35T, E36A, T39E, S48T, V60I, Q102K, K122K/E, E138E/A, C162S, K173A, Q174K, Q197Q/K, T200A, I202V, Q207E, R211K, F214L, V245Q, A272P, K275Q, R277K, Q278H, T286A, E291D, V292I, P294T, L310I, D324E, Q334K, G335D, R356K, K358R, G359N/S, T377V, K390R, E399E/D, A400I
20-117861	2016	South Africa	C	T12S, I15V, G16E, L19T, K20R, E35D, M36I, R41K, K45R, H69K, K70R, L89M, I93L	V35T, E36A, T39E, S48T, Q102K, K103N, K122E, D123G, E169G, K173V, Q174K, D177E, I178L, T200V, Q207A, R211K, V245Q, D250E, A272S, T286A, E291D, V292I, V293I, V314A, V317A, Q334N, G335D, R356K, G359A, K366R, T377V, K390R, A400T
20-117862	2016	South Africa	C	L10V, I15V, M36I, R41K, L63P, H69K, I93L	V35T, E36E/A, T39E, S48T, Q102K/R, K104R, K122E, D123G/S, C162S, K173A, D177E, T200A, E204K, Q207E, V245Q, D250E, A272P, K275R, R277G, T286A, E291D, V293V/I, D324E, Q334H, G335D, R356K, M357R, K358R, G359T, K366R, T377M, S379C, K390R, A400T
20-117863	2017	South Africa	C	G16A/E, L19I/T, M36I, R41K, D60E, Q61D, L63T, H69K, I72V, L89I, I93L	V35T, E36A, I37I/S, T39E, S48T, K82K/R, W88C, Q102K, I159V, C162S, K173A/T, Q174E/K, T200A, I202V, Q207E, R211K, F214L, V245L, E248E/D, A272P, K275Q, R277K, T286A, E291D, V292I, K311K/R, Q334R, G335D, T338T/I, R356K, K358R, G359T, T377V, K390R, E399E/D, A400I/T
20-117864	2016	South Africa	C	I15V, G16G/E, L19I, M36L, N37S/T, Q61E, H69K, L89M, I93L	E28A, V35T, T39E, A62A/V, K65K/R, K101K/E, Q102K, K122E, D123S, I135T, E138E/K, K173V, Q174K, Y181I/V, M184V, E194E/D, T200T/A, E203E/K, Q207E, R211K, V245K/Q, D250D/E, A272P, R277K, E291D, V292I, E297E/K, D324E, Q334D, R356K, K358R, G359T, T377I, K390R, A400T
20-117865	2016	South Africa	C	L10M, T12S, K14K/N/R/S, L19T, K20R, E35D, M36I, R41K, R57K, Q61E, L63I/T, H69K, L89M	E6E/D, V35K, T39E, S48T, Q102K, K122E, D123D/G, I135T, K173A, Q174Q/K, D177D/E, V179I, T200A, Q207E, R211R/K, V245E/K, D250D/E, S251S/N, A272P, R277R/K, L283L/I, T286T/A, V292I, V317I, D324E, Q334N, R356K, M357M/T, K358R, G359T, K390R, K395R, A400T
20-117866	2016	South Africa	C	I15V, L19T, K20R, E35D, M36I, R41K, H69K, L89L/M, I93L	K20R, V35T, E36A, T39E, S48T, V60I, Q102K, K122E, D123G, C162S, K173A, Q174K, D177E, E194E/D, G196E, T200I, E203E/D, Q207A/E, R211K, F214L, V245Q, V254V/A, A272P, T286A, E291D, V292V/I, V293I, R307R/K, Q334D/E, G335D, R356K, M357R, K358R, G359A, T377L, K390R, A400I
20-117867	2016	South Africa	C	T12S, I15V, L19I, M36I, R41K, L63L/P, H69K, L89M, I93L	V35T, E36A, T39E, S48T, Q102K, Q145I/V, C162S, K173A, Q174K, D177E, T200A, Q207R, H208Y, R211K, V245Q, A272P, R277K, E291D, V292I, D324E, Q334H, G335D, R356K, M357R, K358R, G359A, T377M, V381V/I, K390R, A400T
20-117868	2017	South Africa	C	T12S, G16E, L19V, E35D, N37K, R41K, I62I/V, L63V, H69K, T74S, V77I, L89M, I93L	P4P/S, E6E/K, V35T, E36A, T39E, S48T, Q102K, D121D/A, K122E, D123N, C162S, T165I, K173T, Q174K, T200A, I202V, Q207A, R211E, Q242Q/R, V245N, S268S/C, A272P, Q278N, T286A, E291D, V292I, G333E, Q334E, K358R, G359T, T377M, S379S/C/G, K390R, E396D, A400T
20-117869	2016	South Africa	C	I15V, G16G/E, L19V, K20R, M36I, P39S, R41K, H69K, L89M, I93L	P4S, K20R, V35T, E36A, T39E, S48T, Q102K, K122E, D123G, C162A, K173A, D177E, T200A, Q207E, R211R/K, V245Q, D250E, S251S/I, A272P, T286T/A, E291D, V292I, Q334H, G335D, R356K, K358R, G359T, T377L, K390R, A400T
20-117870	2016	South Africa	C	I15I/V, L19T, K20K/R, M36I, D60D/E, Q61E, L63P, H69K, L89M, I93L	V35T, E36A, T39E, S48T, V60I, Q102K, K104R, K122E, D123G, C162S, K173A, D177E, T200A, Q207E, R211R/K, V245Q, A272P, R277K, T286A, E291D, V292I, Q334D, G335D, R356K, M357R, K358R, G359T, T377M, K390R, A400T
20-117871	2016	South Africa	C	L19I, M36T, N37T, R41K, L63P, H69K, I93L	K11K/R, V35T, E36A, T39D, S48T, Q102K, K122E, D123S, I135I/V, E138A, T139I, I142I/V, K173A, D177G, V189V/I, T200A, Q207E, R211R/K, V245Q, D250E, A272P, E291D, V292I, V317A, Q334N, G335D, R356K, K358R, G359A/T, T377Q, K390R, A400I/M/T
20-117872	2016	South Africa	C	T12S, I15V, G16A/E, L19T, M36I, R41K, L63V, H69K, T74S, L89M, I93L	K32N, V35T, E36A, T39E, S48T, V60I, K101K/Q, Q102K, K122E, D123N, I135K, C162A, K173I/T, T200A, Q207K, R211K, V245H, S251S/R, A272P, K275K/Q/R, Q278H, T286A, V292I, Q334H, G335D, R356K, K358R, G359T, A371A/V, T377Q, K390R, E396D, A400T
20-117873	2017	South Africa	C	T12S, I15V, L19V, E35D, M36I, R41K, L63T, I64M, H69K, L89M, I93L	K20R, T27S, V35T, T39N, E40D, S48T, V60I, T69S, Q102K, K103N, C162S, D177G, T200A, Q207A, R211K, V245K, A272P, E291D, V292I, L310I, Q334E, R356K, K358R, G359T, I375L, T377M, K390R, A400T
20-117874	2016	South Africa	C	T12T/A/S, L19T, K20R, M36I, R41K, H69K, L89M, I93L	V35T, E36A, T39E, S48T, V60I, Q102K, I135T, C162S, K173A, Q174K, D177E, T200A, Q207E, R211K, V245Q, R277R/K, T286A, E291D, V292I, Q334D, G335D, R356K, M357R, K358R, G359T, T377S, T386I, K390R, A400T
20-117875	2016	South Africa	C	T12S, I15V, L19T, K20R, N37S, R41K, L63T, H69K, V77I, L89M, I93L	V35T, E36A, T39E, S48T, K101R, Q102K, K122E, D123S, I135T, E138A, K173A, Q174K, D177E, V179I, T200A, E204E/D, Q207A, R211K/Q, V245Q, A272P, R277K, T286A, E291D, V292I, P313Q, Q334N, G335D, I341I/L, R356K, K358R, G359T, K366R, T369V, T377L, K390R, A400T
20-117876	2016	South Africa	C	T12S, I15V, L19E, K20R, E35D, M36I, R41K, I62I/V, H69K, T74S, L89M, I93L	P4P/S, V35T, E36A, T39D, S48T, V60I, Q102K, K103N, K122E, D123N, C162S, K166R, K173A, Q174K, D177E, T200A, Q207A, R211K, V245K, A272P, R277K, T286A, E291D, V292I, P313P/T, Q334E, G335D, R356K, M357M/R, K358R, G359T, K366R, K374K/T, T377L, K390R, A400I/T
20-117877	2017	South Africa	C	T12S, I15V, L19I, K20R, M36I, R41K, L63P, H69K, V77I, L89M, I93L	T27S, V35T, E36A, T39E, S48T, K101E, Q102K, K122E, D123G, E138A, F171Y, K173A, Q174K, T200A, Q207E, R211K, V245L, A272P, E291D, V292I, E300E/A, E312E/D, Q334S, G335D, R356K, K358R, G359T, A360T, K366R, T369A, A376S, T377M, K390R, K395R, A400T
20-117878	2016	South Africa	C	T12P/S, I15V, L19I, E35D, M36I, R41K, L63P, H69K, L89M, I93L	K20R, V35T, E36A, T39E, S48T, V60I, K65R, S68G, Q102K, K103N/S, V106M, Y115Y/F, K122E, D123G/S, I135V, C162S, K173T, D177E, M184V, T200A, I202I/V, E203E/K, Q207K/R, R211R/K, K219K/E, F227L, V245Q, A272P, R277K, E291D, V292I, Q334D, G335D, R356K, M357R, K358R, G359T, T377L, K390R, A400T
20-117879	2016	South Africa	C	I15V, E35D, M36I, R41K, H69K, L89M, I93L	V35T, E36A, T39E, S48T, V60I, Q102K, K122E, D123G, C162S, K173A, Q174N, D177E, T200A, Q207A, R211K, V245Q, T286A, E291D, V292I, D324E, Q334N, G335D, R356K, K358R, G359T, T377L, K390R, K395K/R, E399D, A400I
20-117880	2016	South Africa	C	T12S, I15V, L19I, E35D, M36I, R41K, Q61Q/E, L63L/V, H69K, T74S, L89M, I93L	V35T, E36A, T39E, S48T, Q102K, I135V, C162S, K173A, Q174K, D177E, T200A, Q207E, V245Q, K275Q, T286A, E291D, V292I, I329L, R356K, M357L, K358R, G359T, K385R, K390R, K395R, A400T
20-117882	2016	South Africa	C	T12S, I15V, L19I, K20R, E35D, M36I, N37N/S, R41K, L63P, H69K, I93L	V35K, T39E, S48T, Q102K, K103K/N, V106V/M, K122E, D123G, K173T, Q174Q/K, D177E, T200A, Q207A, R211K, V245Q, R277K, T286T/A, E291D, V292I, Q334D/E, R356K, M357R, K358K/R, G359A/T, A360A/T, T369T/A, I375I/V, T377I/M, K390R, A400T
20-117883	2016	South Africa	C	I3I/V, I15V, M36I, P39S, R41K, H69K, V82I, L89M, I93L	I5I/V, E6K, V8V/I, V35T, E36A, T39E, S48T, Q102K, V106I, K122E, D123D/G, I135V, K173A, Q174R, D177E, I178L, G196E, T200A, Q207E, F214L, E224D, V245Q, D250D/E, A272P, I274V, K275R, R277K, T286A, E291D, V292I, D324E, Q334D, G335D, R356K, M357R, K358R, G359T, T377T/M, K390R, A400I/L
20-117884	2017	South Africa	C	I15V, L19V, E35D, M36I, R41K, H69K, T74S, L89M, I93L	V35R, T39E, S48T, V60I, Q102K, K104K/N, K122E, D123S, C162S, K166R, K173A, Q174K, D177E, T200A, Q207A, F214L, V245Q, A272S, R277R/K, K281K/R, T286A, E291D, V292I, S322T, Q334D, G335S, R356K, K358R, G359T, T377M, K390R, A400I
20-117886	2016	South Africa	C	L10V, I15V, L19T, K20K/R, E35D, M36I, R41K, L63P/S, H69K, I72I/V, L89L/M, I93L	V21I, V35T, E36A, T39E, S48T, Q102K, K122E, D123G/S, A158S, C162S, K173A/T, D177D/E, T200A, Q207A, V245K, D250E, A272P, I274V, K275Q, R277K, Q278Q/H, E291D, V292I, G335D, R356K, K358R, G359A/N, K366R, T377M, I382T, T386T/I, K390R, A400T
20-117888	2016	South Africa	C	L19K/T, M36I, R41K, D60D/E, H69K, L89M, I93L	L34I, V35T, E36A, T39E, S48T, V60I, Q102K, K122E, C162S, K173A, D177E, T200A, Q207E, V245Q, S251H, A272P, R277K, T286A, E291D, V292I, S322T, Q334Y, G335D, R356K, M357K, K358R, G359T, T377L, T386I, K390R, A400T
20-117889	2016	South Africa	C	T12S, I15V, L19I, K20R, E35D, M36I, R41K, H69K, L89M, I93L	V35K, T39E, S48T, Q102K, K122E, D123N/S, C162S, K166R, K173I, Q174K, V179I, T200A, Q207E, R211K, V245L, A272S, T286A, E291D, V292I, G335D, R356K, K358R, G359T, T369T/A, I375V, T377L/M, K390R, Q394N, A400T
20-117891	2017	South Africa	C	T12S, I15V, L19T, K20R, M36I, R41K, L63P, H69K, V77I, L89M, I93L	T27S, V35T, E36A, T39E, S48T, Q102K, K122E, D123G, E169A, K173A, I178L, T200A, Q207D, R211K, V245Q, A272P, T286A, E291D, V292I, P294P/S, Q334H, G335D, R356K, K358R, G359T, T377M, T386T/A, K390R, A400T
20-117892	2016	South Africa	C	T12S, I15V, L19I, M36I, N37D, R41K, K43K/R, D60E, L63P, H69K, I93L	V35T, E36A, T39E, E40D, S48T, Q102K, D123E, I135T, I142V, C162S, K173T, Q174K, D177E, T200A, Q207E, R211K, V245K, E248D, D250E, A272P, K275R, T286A, E291D, V292I, V317V/A, Q334H, G335D, R356K, M357E, K358R, G359A, K366R, T369V, Q373H, T377R, T386I, K390R, E396D, A400T
20-117894	2016	South Africa	C	T12S, I15V, L19I, K20R, E35D, M36I, R41K, H69K, L89M, I93L	V35T, T39E, S48T, A62V, K65R, S68N, L74I, Q102R, K103N, V106M, K122E, I135M, C162S, K173I, Q174K, M184V, G196K, T200E, I202I/V, Q207A, R211K, V245Q, E248Q, A272P, T286A, E291D, V292I, S322A, D324E, Q334D, R356K, K358R, G359T, T369T/A, K390R, A400M/T
20-117896	2017	South Africa	C	L10L/R, T12S, I15V, L19T, K20R, M36I, P39A, R41K, V56V/G, I62V, L63P, H69K, L89M, I93L	E28E/K, K32K/E, V35R, E36E/A, T39E, S48T, Q102K/R, K122E, D123G, K173A, Q174K, D177E, T200A, Q207D/E, R211K, V245Q, A272P, I274V, R277K, Q278H, T286A, E291D, V292I, D324E, I329L, Q334D, G335D, A355A/T, R356K, M357M/R, K358R, G359A/T, K366K/R, T377L/V, T386T/I, K390R, E399D, A400I
20-117897	2016	South Africa	C	L10L/I, K14K/R, I15V, L19I, E35D, M36I, R41K, R57K, L63A/T, H69K/Q, I93L	P4P/H/Q, E6E/K, V35T, T39D, S48T, Q102K, K122E, D123N, I135T, K173A, Q174K, D177E, T200A, Q207E, R211Q, V245Q, A272P, R277R/K, T286T/A, E291D, V292I, P294P/T, Q334H, G335D, R356K, K358R, G359T, T377T/I/M, K388K/R, K390R, A400T
20-117899	2016	South Africa	C	T12S, I15V, L19I, M36I, R41K, D60E, L63P, H69K, L89M, I93L	V35T, T39K, S48T, V60I, Q102K, K103N, K122E, D123S, I135I/V, I142I/T, C162S, K166R, K173A/V, Q174Q/K, T200A, Q207E, R211K, L228L/F, V245Q, A272P, Q278Y, K281R, T286A, E291D, V292I, P294T, Q334N, G335D, R356R/K, K358R, G359T, A360A/T, T377M, K388K/R, K390R, A400T
20-117901	2016	South Africa	C	T12S, I15V, L19I, M36I, R41K, Q58E, D60E, H69K, L89M, I93L	E6D, K20R, V35T, E36A, T39E, E40D, Q102K, K103R, K122E, D123N, C162S, K173I, Q174R, T200A, Q207E, F214L, V245E, E291D, V292I, P313Q, V317A, Q334P, G335D, P345P/L, R356K, K358R, G359S, T377L, K390R, A400T
20-117902	2016	South Africa	C	L10V, T12S, I15V, G16E, L19I, M36L, N37S, Q61Q/H/N, L63S/T, H69K, I72I/V, L89M, I93L	V35T, E36E/A, T39E, S48T, V60I, Q102K, K122E, D123G, I142V, C162S, Q174R, D177E, I178M, T200A, Q207A/V, R211K, T240T/S, V245Q, A272P, T286A, E291D, V292I, L310L/I, V314V/I, H315H/C, V317V/A, Q334D, G335D, R356K, M357M/R, K358R, G359T, T377M, K390R, Q394Q/L, A400I/T
20-117903	2017	South Africa	C	T12S, I15V, L19I, E35D, M36I, R41K, R57K, I62V, L63V, H69K, A71T, T74S, L89M, I93L	V35T, E36A, T39E, S48T, Q102K, K122E, D123N, C162S, K173A/V, Q174K, D177E, I178I/M, T200A, Q207E, V245Q, E248T, K249K/Q, A272P, R277T, T286A, E291D, V292I, V293V/I, D324D/E, I326I/V, Q334N/S, G335D, R356K, M357R, K358K/R, G359A/T, A376A/T, T377M/V, K390R, A400T
20-117905	2016	South Africa	C	I15V, L19I, M36I, R41K, H69K, L89M, I93L	V35T, T39E, S48T, V60I, Q102R, K103N, K122E, C162S, K173T, Q174R, D177E, T200A, Q207E, R211K, V245Q, A272P, R277K, E291D, V292I, P294P/T, Q334H, G335D, R356K, K358R, G359T, T377M, K390R, A400T
20-117906	2016	South Africa	C	L19I, M36I, R41K, K45K/R, H69K, L89M, I93L	V35T, E36A, T39E, K64R, Q102K, K122E, D123S, C162S, K166R, K173T, P176T, D177E, T200A, Q207E, R211K, V245Q, A272P, R277K, K281R, R284K, T286A, E291D, V292I, D324E, Q334N, G335D, R356K, M357R, K358R, G359T, T377M, K390R, A400T
20-117908	2016	South Africa	C	T12N/S, I15V, L19I/T, E35D, M36I, R41K, Q61Q/H, L63L/P, H69K, L89L/M, I93L	V35T, E36A, T39E, K43K/R, S48T, V60I, Q102K, K122K/E, C162S, K173A/T, Q174K, D177E, T200A, Q207A, V245K, D250E, S251N, R277K, T286A, E291D, V292I, Q334H, G335D, R356K, M357R, K358R, G359S, A376A/S, T377M, S379S/C, K390R, A400I
20-117910	2017	South Africa	C	I3I/V, T12S, I15V, L19T, E35D, M36I, R41K, L63P, H69K, L89M, I93L	V35T, E36A, T39E, S48T, V60I, S68G, T69N, Q102Q/K, K103K/N, T107S, K122E, D123D/N, C162A, K173A, D177D/E/G, G196K, T200A, Q207A/E, R211E/K, V245Q, A272P, R277T, E291D, V292V/I, E297K, L301F, V317A, Q334D, G335D, P345P/L, R356K, M357R, K358R, G359A, K366R, T377L, S379C, K385K/R, K390R, A400I
20-117911	2016	South Africa	Complex	T12S, I13I/V, I15I/V, G16G/E, L19T, E35D, M36I, R41K, L63T, H69K, K70R, L89M, I93L	V35T, E36E/A, T39E, S48T, V60V/I, Q102K, K104K/R, K122E, D123G, I135I/T, K173A/T, D177E, I178I/L, V189V/I, G196G/E, Q197K, T200E, E203A, E204E/Q, Q207E, R211K, V245Q, A272P, R277K, T286A, E291E/D, V292I, E297E/Q, D324D/E, Q334D/Y, G335D, R356K, M357R, K358R, G359A/T, Q367Q/L, T369T/S, A371A/V, I375I/V, T377L, K390R, A400I
20-117912	2016	South Africa	C	T12T/A, I15V, L19V, E35D, M36I, R41K, R57K, L63V, H69K, T74S, L89M, I93L	E6D/N, V21I, V35I, E36E/A, T39E, S48T, V60I, D121Y, K122E, F130F/V, C162S, F171F/Y, K173A, Q174K, D177E, I178I/M, T200T/A, Q207E/G, R211K, F214F/L, V245Q, A272P, R277R/K, T286A, E291D, V292V/I, V293V/I, Q334Q/H, G335D, R356K, K358R, G359T, T377M, K390R, A400T
20-117915	2016	South Africa	C	T12S, I15V, L19T, M36I, R41K, R57K, D60E, Q61D, L63A/T, H69K, I93L	K20R, E28A, V35T, T39E, S48T, V60I, Q102K, K122E, I135T, C162S, K173A, Q174R, D177D/E, T200A, Q207E, R211K, V245E, A272P, I274V, R277R/K, E291D, V292I, D324D/E, Q334D, G335D, R356K, M357R, K358R, G359T, A360T, T369A, T377M, K390R, A400T
20-117916	2017	South Africa	C	T12S, K14R, I15V, L19T, E35D, M36I, N37D, H69K, L89M, I93L	V35T, T39E, S48T, V60I, Q102K, K103N, K122E, D123G, I135V, K166R, K173A, D177E, T200A/V, R211K, V245Q, A272P, K275R, Q278H, T286A, E291D, V292I, K311K/R, S322S/A, E328D, Q334D, G335D, R356K, M357R, K358R, G359T, A360A/T, K366R, A376S, T377M, K390R, E396D, A400T
20-117919	2016	South Africa	C	T12P/S, K14K/R, I15V, L19I, E35E/N, M36I, N37N/E, R41R/K, L63L/P, H69K, I72I/M, V82V/I, L89L/M, I93L	V35T, E36A, T39E, S48S/T, V60V/I, Q102K, K122E, D123G, A158A/S, C162S, K173A/V, D177E, L193L/F, T200A, Q207E, R211R/K, V245E/Q, L260L/I, A272P, R277R/K, E291D, V292I, K323K/R, I329I/L, Q334Q/N, G335D, K347K/R, R356K, M357M/R, K358R, G359T, V365V/I, K366K/R, T377L/M, T386T/I, K390R, A400T
20-117921	2017	South Africa	C	T12S, I15V, L19T, E35D, M36I, R41K, I62V, L63S, H69K, A71T, L89M, I93L	V35T, E36T, T39E, S48T, V60I, K64R, Q102K, K122E, D123N, A158S, C162S, K173T, Q174K, D177E, G196E, T200A, Q207T, R211K, V245Q, A272P, R277K, Q278H, E291D, V292I, K311Q, Q334D, G335D, R356K, M357R, K358R, G359T, A371T, V372V/A, T377M, K390R, A400T
20-117922	2016	South Africa	C	T12S, G16E, L19I, N37S, K43R, L63S, H69K, I72V, V77I, I93L	V35T, E36A, T39E, S48T, Q102K, K122E, C162S, T165I, K173A, D177E, I178M, T200A, Q207E, R211K, V245Q, E248D, A272P, K275R, R277K, Q278H/N, E291D, V292I, V317A, S322A/T, G335G/D, R356K, K358R, G359T, A360A/T, K366R, T377M, S379S/C, K390R, A400T
20-117923	2016	South Africa	C	T12S, I15V, L19V, M36I, R41K, L63P, H69K, K70R, I93L	V35T, E36A, T39E, S48T, V60I, Q102K, K103N, K122E, D123G, I135T, C162S, T165I, K173T, D177E, T200A, Q207E, R211K, V245K, A272P, R277K, T286T/A, E291D, V292I, S322S/A, D324D/E, Q334N, G335D, R356K, M357R, K358R, G359T, A360T, A376A/V, T377M/Q, K385K/R, T386T/P, K390R, A400T
20-117924	2017	South Africa	C	T12S, I15V, L19I, M36I, P39L, R41K, L63P, H69K, L89L/M, I93L	P4S, V8V/I, K20R, V35T, E36A, T39E, S48T, Q102K, K103R, K122K/E, D123D/G/N/S, E138A, A158S, C162S, T165I, K173T, Q174K, V179D, T200A, Q207E, R211K, F214L, V245Q, A272P, K275Q, R277K, Q278N, T286A, E291D, V292I, K311R, S322S/A, I329I/L, Q334H/R, G335D, K350R, A355A/T, R356K, K358R, G359T, T369A, T377G, K390R, A400T
20-117925	2017	South Africa	C	T12S, L19V, K20R, M36I, R41K, Q61E, L63S, E65D, H69K, I72T, I93L	V35T, E36A/V, T39E, S48T, Q102K, K122E, D123S, I135I/V, A158A/S, C162C/S, K173A, Q174K, P176P/S, D177E, T200A, Q207E, P243T, V245Q, A272P, V276I/T, K281K/R, T286T/A, E291D, V292I, E297V, Q334N, G335D, R356K, K358R, G359A/T, T377M, K390R, K395K/R, A400T
20-117926	2016	South Africa	C	K14T, I15V, L19T, K20R, M36M/I, Q61H, L63P, H69K, V77I, L89M, I93L	V35T, T39E, S48T, S68S/N, Q102K, K103N, K104K/R, K122E, D123N/S, C162S, K173A, D177E, Q197Q/R, T200A, Q207E, V245H, A272P, Q278N, T286T/A, V292I, G335D, R356K, K358R, G359T, A376A/T, T377Q, K390R, A400T
20-117927	2017	South Africa	C	K14R, I15V, L19I, M36I, N37D, R41K, D60E, G68E, H69K, L89M, I93L	E6D, V35T, E36A, T39E, S48T, Q102K, I135T, I159V, C162S, K173R, D177E, T200A, Q207E, R211K, A272P, K275Q, T286A, E291D, V292I, E297K, Q334G/S, G335D/N, R356K, K358R, G359T, T377M, K390R, A400I
20-117928	2017	South Africa	C	T12S, L19I, M36M/I, R41K, Q61N, L63P, C67H/Y, H69K, L89I/M, I93L	V35T, E36A, T39E, S48T, Q102K, K122E, D123G, C162S, K173A, D177E, I178L, T200A, Q207E, R211K, V245Q, K275Q, R277K, T286A, E291D, V292I, D324E, Q334Y, G335D, R356K, M357R, K358R, G359A, T369A, A376G, T377I/M, S379C, K388K/R, K390R, A400T
20-117929	2017	South Africa	C	T12P, L19T, K20R, M36I, N37Q, R41K, L63P, C67Y, H69K, L89M, I93L	V35T, E36E/A, T39E, S48T, V60I, Q102K, K103N, K122E, D123G/S, I135T, E138A, C162T, K173A, Q174K, D177E, T200A, Q207E, R211R/K, V245Q, I257I/V, A272P, R277K, T286A, E291D, V292I, E297E/K, I329I/L, Q334N, G335D, R356K, M357M/R, K358R, G359T, K366R, T369V, I375V, T377L, V381V/I, K390R, E399D, A400T
20-117930	2017	South Africa	C	T12S, I15V, L19I, M36I, R41K, R57R/K, I62I/V, L63P, H69K, I72I/L/M, L89M, I93L	E28E/K, K32K/E, V35T, E36A, T39E, S48T, Q102K, K122E, D123G, C162S, K173A, Q174A, D177E, G196T, T200E, E204Q, Q207E, R211K, V245Q, E248D, A272P, R277K, T286T/A, V292I, V293V/I, R307K, Q334N, G335D, F346Y, R356K, M357R, K358R, G359T, K366R, T377Q, T386I, K390R, A400T
20-117931	2017	South Africa	C	T12E, I15V, L19T, E35D, M36I, I62V, L63P, H69K, A71T, I72V, V77I, I93L	V35T, S48T, A62V, K65R, Q102K, K103N, K122E, D123G, I135L, C162S, T165I, K173A, Q174K, D177E, M184V, T200A, Q207E, K219K/R, P225H, V245Q, A272P, T286A, E291D, V292I, Q334N, G335D, R356K, K358R, G359T, T369V, A376V, T377M, K390R, A400T
20-117932	2017	South Africa	C	T12S, I15V, L19N/T, K20R, M36I, R41K, D60E, L63P, H69K, V77I, L89M, I93L	V35T, T39N, S48T, V60I, Q102K, K103N, K122E, D123N, K173I, Q174K, I178L, T200A, Q207E/G, R211K, P225H, V245Q, A272P, T286T/A, E291D, V292I, S322A, D324D/E, Q334N, G335D, R356K, M357R, K358R, G359T, T377Q, K390R, A400I
20-117933	2017	South Africa	C	T12S, I15V, L19V, M36I, R41K, L63P/S, I64I/L/M, H69K, L89M, I93L	V35T, E36A, T39E, E40E/G, K46Q, K65R, S68G, T69^, L74V, V90I, A98A/S, K101T, Q102K, Y115F, K122A/V, C162S, R172R/K, K173T, Q174K, D177E, I178L, V179V/A/D, Y181C, G190S, T200A, Q207E, F214L, K219K/R, H221H/Y, V245Q, R277K, E291D, V292I, V317A, Q334N, G335D, R356K, K358R, G359T, T377Q, K390R, A400A/I/T/V
20-117934	2017	South Africa	C	I15L, L19T, K20R, M36I, R41K, L63A/P/S, H69K, L89M, I93L	V35T, T39E, S48T, V60I, K65K/E, Q102K, K122E, D123S, I135T, C162S, K173A, Q174K, D177E, Q197P, T200A/V, I202I/V, Q207E/G, R211K, V245Q, A272P, R277R/K, R284R/K, T286A, K287K/Q, E291E/D, V292I, V293V/I, D324E, I326V, Q334H, G335D, R356K, M357R, K358R, G359T, A376S, T377M, S379C, T386I, K390R, A400I/L
20-117935	2017	South Africa	C	K14R, L19T, K20R, E35D, M36I, R41K, E65D, H69K, L89M, I93I/L	V35T, E36A, T39E, S48T, Q102Q/K, K122E, D123N, E138A, K173A/T, T200T/A, Q207E, R211K, V245Q, T286T/A, E291D, V292I, D324D/E, Q334E, G335D, R356K, M357R, K358R, G359T, T377Q, K390R, A400T
20-117937	2017	South Africa	C	K14K/R, I15V, G17D, L19I, K20R, E35D, M36I, R57R/K, L63S, H69K, I93L	P4S, K20K/R, V35T, E36A, T39E, S48T, V60I, Q102K, K122E, D123G, E138A, I142V, C162A, E169A, K173A/T, Q174K, D177E, T200A/E, Q207E, R211K, F214L, V245Q, A272P, R277R/K, E291D, V292I, E297E/A, Q334D, G335D, R356K, M357R, K358R, G359T, T377Q, K390R, A400I
20-117938	2017	South Africa	C	T12S, I15V, G16E, L19I/T, E35D, M36I, R41K, K45R, D60E, H69K, L89M, I93L	V35T, T39A, S48T, Q102K, K122E, D123S, C162S, P176P/S, D177D/N, T200A, Q207E, R211K, F214L, V245Q, E248D, R277R/K, T286A, E291D, V292I, Q334H, G335D, R356K, K358R, G359T, K366R, A376S, T377Q, K390R, Q394S, A400T
20-117939	2017	South Africa	C	T12S, I15V, L19I, M36I, R41K, I62I/V, L63P, H69K, V75V/I, L89M, I93L	V35T, T39E, S48T, Q102K, K122E, D123S, E138A, C162F, K173A, Q174K, D177G, V179I, T200A, I202V, Q207E, R211K, V245Q, E248D, D250D/E, R284R/K, E291D, V292I, Q334D, G335E, R356K, M357M/R, K358R, G359T, K366R, T377Q, K390R, K395K/R, A400T
20-117940	2017	South Africa	C	T12S, I15V, L19V, M36I, R41K, L63P, H69K, L89M, I93L	V35T, T39E, E40D, Q102K, K122E, D123D/G/N/S, C162S, K173A, D177E, T200A, Q207E, R211K, V245Q, S251I, A272S, R277K, K281K/R, T286A, E291D, V292I, G335D, R356K, K358R, G359T, T377L/Q, S379S/A/G/T, K390R, K395K/R, A400T
20-117941	2017	South Africa	C	T12S, I15V, G16G/E, L19I, K20K/I/M, M36I, R41K, K45K/R, D60D/E, L63E/M/T, H69K, L89I, I93L	K20R, V35T, T39A, S48T, V60I, K82K/R, Q102K, K103K/N, K122E, D123D/G, I142T, C162S, K173A, Q174N, D177G, T200A, I202V, Q207E, R211K, F214L, V245Q, E248N, D250D/N, R277K, T286A, E291D, V292I, V317A, Q334A/T, G335D, R356K, K358R, G359T, A360T, K366R, T369A, T377L, K390R, A400I/T
20-117942	2017	South Africa	C	T12S, I15V, L19I, E35D, M36I, R41K, H69K, V82I, L89M, I93L	P4S, K32R, V35T, T39E, S48T, Q102K, K122E, D123S, I135V, K173D, Q174K, T200A, Q207A, R211K, V245Q, A272P, T286A, E291D, V292I, I329L, Q334E, G335D, R356K, K358R, G359T, T377L, K390R, A400T
20-117943	2017	South Africa	C	I15V, L19I, M36I, N37D, R41K, H69K, T74S, L89M, I93L	V35T, E36A, T39D, S48E, E53D, Q102K, K103N, K104K/R, K122R, D123E, T139A, C162S, K173T, D177E, I178M, T200A, Q207E, R211K, V245Q, R277K, T286A, E291D, V292I, Q334N, G335D, R356K, K358R, G359S, T377L, V381V/I, K390R, A400T
20-117944	2017	South Africa	C	I13V, K14K/R, I15I/V, L19I, R41K, L63P/S, H69K, T74T/A, V77I, V82V/I, L89M, I93L	V35T, T39K, S48T, I50I/V, V60V/I, Q102K, K122E, D123G, C162S, K173A, D177E, T200A, Q207E, V245Q, R277K, T286A, E291D, V292I, I329I/V, Q334H/N, G335D, R356K, K358R, G359T, I375I/V, T377T/L, K390R, A400T
20-117945	2017	South Africa	C	T12S, I15V, K20R, M36I, N37S, R41K, L63P, H69K, V77I, L89M, I93L	E28K, K32E, V35T, E36A, T39E, S48T, V60V/I, Q102K, K103N, K122E, D123S, A158S, C162A, K173T, Q174K, D177E, T200A, Q207E, R211K, V245Q, R277K, E291D, V292I, E312Q, D324D/E, Q334H/P/S/Y, G335D, R356K, M357R, K358R, G359T, A360T, K366R, T377M, S379C, K390R
20-117946	2017	South Africa	C	I15V, L19I/T, E35D, M36I, R41K, L63S, H69K, I93L	I5V, V35T, E36A, T39D, S48T, V90V/I, Q102K, K122E, D123N, I135T, E138T, T139T/I, K173E, Q174R, Y181C, T200A, Q207E, R211K, V245Q, A272P, T286A, E291D, V292I, Q334H, G335D, R356K, M357M/V, K358R, G359T, T362T/N, T369T/A, T377R, T386I, K390R, A400T
20-117947	2017	South Africa	C	T12S, I15V, L19V, K20R, E35D, M36I, R41K, H69K, T74S, L89M, I93L	K20R, V35T, E36A, T39E, S48T, V60I, Q102K, K122E, D123N, I135V, C162S, T165I, K166K/R, E169E/D, K173A, Q174K/R, D177E, I178L, T200A/V, Q207E, R211K, F214L, V245Q, A272P, E291D, V292I, E297E/A, S322S/A, D324E, R356K, K358K/R, G359T, A360A/T, K366R, T377L, K390R, A400L
20-117948	2017	South Africa	C	T12S, I15I/V, L19I, M36I, R41K, L63P, H69K, L89L/M, I93L	P4P/S, V35T, E36A, T39E, E40D, S48T, Q102K, K122E, D123G, C162S, K173A, T200A, Q207K/R, R211K, V245Q, T286A, E291D, V292I, V293I, K311R, G335S, R356K, K358R, G359T, T377Q, K388R, K390R, A400T
20-117949	2017	South Africa	C	T12S, I15V, L19I, E35D, M36I, R41K, K45R, D60E, Q61E, L63P, H69K, K70K/Q, L89M, I93L	V35T, E36A, T39E, S48E/T, V60I, Q102K, I135V, C162S, K173T, Q174R, V179V/D, T200A, Q207A, R211K, F214F/L, V245Q, D250E, S251D, A272P, K275Q, V276T, Q278H, T286A, E291D, V292I, V293I, I329I/L, Q334Q/H, G335D, R356K, K358R, G359T, V365V/I, K366R, T377M, I382I/T, K390R, A400A/T
20-117950	2017	South Africa	A/D	L10V, I13V, K20R, M36I, R41K, H69K, L89M	V35T, K49R, V60I, K101K/R, Q102K, K122E, D123D/G, C162S, T165T/I, K173T, D177E, T200K/R, Q207E, R211K, V245E, D250E, A272S, V276I, R277K, Q278E, L282C, L283I, V292V/I, S322S/T, P345Q, F346Y, R356K, M357A, V365I, E370G, T377Q, S379C, T386I, K390R, A400I
20-117952	2017	South Africa	C	K14T, I15V, L19I, M36I, R41K, K45R, L63V, H69K, T74S, L89M, I93L	V35T, E36A/T, T39E, S48T, K122E, D123N, I142V, C162S, K173T, Q174R, I178M, T200A, Q207E, R211K, D250E, A272P, I274V, R277K, Q278H, K281R, T286A, E291D, V292I, P313T, V317A, Q334N, G335D, R356K, K358R, G359T, A371V, K385R, K390R, A400T
20-117953	2017	South Africa	C	I15V, L19T, M36I, R41K, L63P, H69K, L89M, I93L	V35T, E36E/A, T39E, Q102K, K103K/N, V106V/M, V118V/I, K122E, D123N, C162C/S, K173K/T, Q174Q/K, D177D/E, T200A, Q207D/E, R211K, V245Q, A272P, R277K, L279M, T286A, E291D, V292I, Q334D, G335D, R356K, M357R, K358R, G359T, A376A/S, T377M, K390R, A400T
20-117954	2017	South Africa	C	T12S, L19T, K20R, M36I, R41K, H69K, L89M, I93L	V35T, E36A, T39E, E40D, S48T, Q102K, K122E, D123G/S, C162S, K173A, Q174K, D177G, T200T/A, Q207E, V245Q, R277K, T286A, E291D, V292I, V293I, V317A, Q334H, G335D, R356K, K358R, G359A, T377S, K390R, A400T
20-117955	2017	South Africa	C	T12S, I15V, L19I, M36I, R41K, H69K, V77V/I, L89M, I93L	V35T, E36A, T39D, S48T, K65K/R, D67D/N, S68S/N, K70K/R, V90I, K103N, D123E, I135I/T, C162F/Y, K173T, Q174K, D177E, M184V, T200A, I202I/V, Q207E, R211K, K219E, P225P/S, L234L/I, V245E, A272P, E291D, V292I, Y318F, G335D, N348I, R356K, K358R, G359T, K366K/R, E370E/G, A371A/V, I375I/V, T377L, K385R, K390K/R, A400T
20-117956	2017	South Africa	C	T12S, I15V, L19V, M36I, R41K, D60E, Q61E, H69K, L89M, I93L	K20K/R, V35T, E36A, T39E, S48T, V60I, K101K/R, Q102K, K103N, T107S, V108V/I, K122E, D123G, C162A/T, K173T, Q174R, D177E, I178I/L, M184M/V, T200A, Q207E, R211K, F214L, H221H/Y, V245Q, E248D, D250D/E, S251N, A272P, K275Q, R277K, E291D, V292I, K311K/R, S322S/A, D324E, Q334H, R356K, K358R, G359T, T369A, A376V, T377M, T386A, K390R, E396D, T397I, A400T
20-117957	2017	South Africa	C	I15V, L19I, M36I/L, N37N/S, P39P/S, R41R/K, L63S, H69K, L89M, I93L	V35T, E36A, T39E, S48T, Q102K, K122E, Q145I, C162S, K173A, D177E, T200T/A, Q207E/G/K/R, R211R/K, V245E/K, E248E/D, S251S/N, A272P, K275K/Q/R, V276V/I, E291D, V292I, Q334H, G335D, R356K, M357R, K358R, G359A, T377M, K390R, A400T
20-117958	2017	South Africa	C	T12S, I15V, L19I, E35D, M36I, R41K, D60E, Q61E, L63P, H69K, L89M, I93L	K20R, V35T, E36A, T39D, S48T, V60I, Q102K, K103N, K122E, C162S, K173A, Q174K, D177E, I178L, T200A, Q207E, R211K, V245Q, E248D, D250E, A272P, E291D, V292I, Q334N, G335D, R356K, K358R, G359T, T377I/M, I382I/V, T386T/I, K388R, K390R, A400T
20-117959	2017	South Africa	C	T12T/S, I15V, L19T, M36I, L63V, H69K, T74S, L89M, I93L	K20K/R, V35T, E36A, T39E, E40E/D, S48T, V60I, Q102K, D121H, K122E, C162S, F171Y, K173T, Q174K, D177E, T200A, Q207E, R211K, V245Q, D250E, S251N, A272P, Q278N, L283I, R284R/K, T286T/A, E291D, V292I, P294P/Q, Q334D, G335D, R356K, K358R, G359T, A371V, I375V, T377R, K385R, K390R, E396D, A400T
20-117960	2017	South Africa	C	I15V, L19I, E35D, M36I, R41K, L63P, H69K, T74S, L89M, I93L	V35T, T39E, S48T, L74L/I, V75V/L, Q102K, K103N, V108I, K122E, D123N, A158A/S, C162S, K173A, Q174K, D177E, I178M, M184V, T200A, E204E/D, Q207E/K, L210L/S, R211R/K/Q, P225P/H, V245Q, D250E, T286A, E291D, V292I, I329L, Q334D, G335D, R356K, K358R, G359A, D364D/N, T369V, K390R, A400T
20-117961	2017	South Africa	C	T12P, G16G/E, L19T, K20K/R, M36I, N37S, R41K, L63S, H69K, L89M, I93L	V35T, E36A, T39E, S48T, E53E/D, V60V/I, Q102K, K103N, K122E, D123G, C162D, K166R, E169R, K173A/E, D177E, V179V/I, Y188Y/F, G196G/E, T200A, Q207D, R211K, P225P/H, V245Q, E248V, A272P, E291D, V292I, Q334D/N, G335D, R356K, K358R, G359T, A376S, T377M, K390R, A400T
20-117962	2017	South Africa	C	T12S, I15V, Q18E, L19I, K20R, E35D, M36I, R41K, H69K, L89M, I93L	V35T, E36A, T39E, S48T, K49R, Q102K, K122E, D123G, I135V, C162S, K173A, D177E, D192N, T200E, Q207T, R211K, F214L, E224K, V245K, E248D, V276I, R277K, E291D, V292I, Q334Y, G335D, R356K, M357V, K358R, G359T, T369A, K390R, A400M
20-117963	2017	South Africa	C	M36I, R41K, L63P, H69K, I72I/V, I93L	K11K/R/T, K20R, I31R, V35I, E36A, T39E, Q102K, K122E, D123N, C162S, K166R, K173A, D177E, G196T, Q197K, T200A, I202V, Q207K, R211K, P243H/Q, V245Q, D250E, A272S, E291D, E297K, Q334D, G335E, R356K, K358R, G359T, T377M, K390R, A400T
20-117964	2017	South Africa	C	T12S, I15I/V, Q18Q/L, L19I/V, M36I, R41K, D60E, Q61E, L63P, H69K, L89M, I93L	V35T, E36A, T39E, S48E, E53D, Q102K, C162S, K173A, D177E, G196R, T200A, Q207E, R211K, V245Q, A272P, E291D, V292I, I326I/V, Q334H, G335D, R356K, K358R, G359A/T, V365I, T377M, T386A, K390R, E396D, A400T
20-117965	2017	South Africa	C	T12S, I15V, L19I, K20R, N37S, R41K, L63P, H69K, V77I, L89M, I93L	V35T, E36A, T39E, S48T, E53D, Q102K, K122E, I135V, K173A, Q174K/R, T200A, Q207G, R211K, T215T/I, V245Q, A272P, L283I, E291D, V292I, V317A, I329L, Q334Y, G335D, R356K, K358R, G359T, T377M, S379C, K390R, E399D, A400T
20-117966	2017	South Africa	C	T12S, I15V, L19V, M36I, R41K, L63P, H69K, I93L	V35T, E36A, T39E, S48S/T, Q102K, K122E, D123N, I135T, K173T, D177E, T200A, Q207G, R211T, V245Q, E248D, A272P, T286A, E291D, V292I, V293I, D324E, G335D, E344E/D, R356K, K358R, G359A/T, K366K/R, T377S, K390R, A400T
20-117967	2017	South Africa	C	T12S, I15V, L19I, M36I, R41K, D60E, L63T, H69K, L89M, I93L	V35T, T39E, S48T, V60V/I, K64K/R, Q102K, K103N, I135T, C162S, T165I, K173A, Q174K, D177E, Q197K, T200A, I202V, Q207E, V245Q, D250E, A272P, R277R/K, T286T/A, E291D, V292I, E297A, L310L/I, V317A, Q334N, G335D, R356K, G359H, T369A, K374R, I375V, T377M, T386I, K390R, A400T
20-117968	2017	South Africa	C	T12S, I15V, G16G/E, L19I, M36I, R41K, L63V, H69K/Q, L89M, I93L	V35T, E36A, T39E, S48T, K49K/R, Q102K/R, K122E, D123N/S, C162S, K173A, T200A, Q207E, R211K, V245L, A272P, I274I/V, K275Q, R277K, Q278N, T286A, E291D, V292I, Q334C/Y, G335D, R356K, M357M/R, K358R, G359T, T377M, V381V/I, K388K/R, K390R, A400T
20-117969	2017	South Africa	C	T12T/A, K14K/R, G17G/D, L19L/I, K20K/R, M36I, Q61Q/E, L63T, I64M, H69K, L89M, I93L	V35T, T39E, S48T, Q102K, K122E, D123G, C162S, K173A, Q174K, D177E, G196T, T200A, R211K, V245Q, A272P, T286T/A, E291D, V292I, K311K/R, Q334H, G335D, R356K, M357V, K358R, G359T, T369A/S, E370E/G, T377M, K390R, A400T
20-117970	2017	South Africa	C	L10L/V, K14R, I15V, L19L/I, K20R, E35Q, M36I, N37E, R41K, L63T, I64V, H69K, I93L	V35T, E36A, T39D, S48T, K65K/E, S68S/N, Q102K, K122E, C162S, K173A, Q174Q/K, D177E, E194E/K, I195L, T200A, Q207E, R211K, V245Q, A272P, R277K, E291D, V292I, V293V/I, E308E/K, Q334H, G335D, R356K, K358R, G359T, K366R, T369A/S, A376A/T, T377L/V, V381V/I, K390R, A400T
19-183827	2016	Zambia	C	L10V, I15V, L19I, M36I, R41K, D60E, L63P, C67Y, H69K, L89M, I93L	E6K/N, K20R, V35T, E36A, T39E, E40D, S48T, T69S, Q102K, V118I, K122E, D123N, E138A, C162S, T165I, K173M, Q174K, T200A, Q207E, R211K, F214L, V245Q, A272P, K275R, Q278H, T286T/A, E291D, V292I, K311R, D324E, Q334H, G335D, R356K, K358R, G359T, A360T, K366R, A371V, V372V/I/M, I375V, A376A/T, T377I/M, K390R, A400T
19-183831	2017	Zambia	C	T12S, I15V, L19T, E35D, M36I, N37D, R41N, D60E, H69K, A71T, I93L	K20R, T27S, V35T, T39A, S48T, V60I, Q102K, K122E, D123G, C162S, K173T, D177E, I178L, T200A, E204K, Q207E, F214L, V245Q, E248Q, D250E, A272P, T286A, E291D, V292I, P294Q, D324E, Q334C, G335D, R356K, M357I, K358R, G359T, K366R, T386I, K390R, A400T
19-183833	2016	Zambia	C	T12P, I15V, L19I, M36I, N37Q, L63V, C67Y, G68G/E, H69K, I72V, T74S, L89M, I93L	V35T, E36A, T39D, Q102K, K122E, D123S, I135V, I142V, C162A, K173A, D177E, Q207E, R211K, V245Q, D250E, S251D, A272K, E291D, V292I, K311R, Q334N, G335D, R356K, K358R, G359T, K374Q, T377R, S379C, K390R, A400T
19-183936	2016	Zambia	C	I15V, L19I, M36I, R41K, L63S, H69K, I93L	V35T, E36A, T39D, S48T, I50V, V60I, Q102K, K122E, D123S, C162S, K173A, D177E, T200A, Q207E, R211K, I244V, V245Q, A272P, V276V/A, E291D, V292I, S322A, Q334N, G335D, R356K, K358R, G359T, K390R, A400T
19-183938	2017	Zambia	C	T12S, I15V, G17D, L19I, E35D, M36I, R41K, D60E, Q61Q/H/K/N, L63P, I64I/V, H69K, I72V, I93L	P4S, K20R, V35T, T39E, S48T, Q102K, K103R, V111V/M, K122R, C162S, E169Q, K173I/T, Q174K, T200A, Q207A, R211K, F214L, V245Q, E248D, A272P, K275R, Q278H, T286A, E291D, V292I, I329V, Q334D, R356K, M357L, K358R, G359T, T377M, I380V, K390R, E396D, T397I, A400T
19-183939	2016	Zambia	C	T12S, L19I, K20R, E35D, M36I, N37D, R41K, L63I, H69K, T74S, L89M, I93L	K20R, V35T, E36A, T39E, S48T, Q102K, K122E, D123N, I135T, C162S, T165I, K173A, Q174K, G196E, T200A, I202V, Q207A, R211K, F214L, V245E, A272P, R277R/K, E291D, V292I, A327V, I329L, Q334G, G335D, Y342F, R356K, K358R, G359T, I375V, T377L, T386I, K390R, A400T
19-183940	2016	Zambia	C	T12S, I15V, Q18E, L19T, K20R, E35D, M36I, R41K, H69K, L89M, I93L	P9S, V35T, T39K, M41L, K43R, E44D, G45G/E, S48T, A62V, S68G, L74I, V75S, Q102K, V106M, L109I, V118I, K122E, D123N, C162S, K173A, Q174R, D177E, I178L, V179V/I, V189V/I, G190A, T200T/A, E203A, Q207D, L210S, R211K, F214F/L, T215C/Y, H221Y, F227L, K238R, V245Q, E248D, D250E, A272K, E291D, V292I, V293V/I, P321P/S, D324D/E, Q334N, G335D, A355S, R356K, K358R, G359T, K366K/R, T369A, T377V, K390R
19-183941	2016	Zambia	C	T12P, I15V, L19I, M36I, N37T, R41K, L63A, I64I/L, H69K, K70R, L89M, I93L	V35T, E36A, T39D, S48T, V60I, Q102K, K104R, I142I/V, C162S, D177E, T200A, Q207A, R211K, V245M, D250E, A272G, R277K, T286A, E291D, V292I, V317A, A327A/T, Q334H, G335D, R356K, K358R, G359S, A371V, I375V, T377I, T386V, K390R, A400T
19-183945	2016	Zambia	C	T12S, I13V, L19I, M36I, R41K, D60E, Q61E, L63P/S, I64V, H69K, L89M, I93L	V35T, E36A, T39E, S48T, K49R, V60I, S68G, K101R, Q102K, K104R, K122E, D123S, C162S, K173T, I178L, T200A, Q207E, R211K, F214L, V245Q, E248A/D, D250E, A272P, G273G/R, R277K/T, E291D, K311R, Q334H, G335D, R356K, K358R, G359T, T377L, K390R, A400T
19-183956	2017	Zambia	C	T12S, I15V, L19I, M36I, R41K, H69K, L89M, I93L	V35T, T39D, S68S/G, T69S, Q102K, K122E, D123S, C162S, P170P/S, K173T, Q174K, D177E, I178M, T200T/A, Q207E, R211K, V245I, A272P, E291D, V292I, V293I, V317A, D324E, Q334N, R356K, K358R, G359T, K390R, A400T
19-183958	2017	Zambia	C	T12S, I15V, G16E, L19I, M36I, N37K, R41K, I62V, L63V, I64L, H69K, L89M, I93L	V35T, E36A, T39E, S48T, Q102K, K122E, D123G, C162S, T165I, K173T, Q174K, D177N, I195L, T200A, I202V, Q207E, R211K, K238R, A272S, R277R/K, T286A, E291D, V292I, V314A, Q334H, G335D, R356K, K358R, G359T, A376A/S/T, T377L/M/V, K390R, A400T
19-185363	2016	Zambia	C	T12S, I15V, L19V, E35D, M36I, P39S, R41K, D60E, Q61E, L63P, H69K, L89M, I93L	V35T, E36A, T39E, S48T, E53D, Q102K, K122E, D123S, C162S, K173A, D177E, I178L, T200A, E204K, Q207E, V245K, E248D, A272P, E291D, V293I, Q334N, G335D, R356K, M357I/L, K358K/R, G359N, I375V, T377Q, T386I, K390R, A400T
19-185364	2016	Zambia	A/C	L10V, I15V, L19I, M36I, R41K, L63V, H69K, T74S, L89M, I93L	V35T, T39R, Q102K, K122E, D123S, C162S, K173T, Q174K, P176K, T200A, Q207E, R211K, F214L, V245Q, E248D, D250E, S251N, A272P, R277K, T286A, E291D, V292I, V293I, G333E, Q334H, F346H, R356K, K358R, G359T, A376S, T377L, K390R, A400T
19-185366	2016	Zambia	C	T12S, L19V, K20R, L33V, E35D, M36I, R41K, D60E, H69K, L89M, I93L	K20R, V35T, E36A, T39E, S48T, Q102K, K104R, K122E, D123N, C162S, K166R, K173A, Q174R, D177E, I178M, T200A, Q207K, R211Q, V245M, E248D, S251C, A272P, K275R, Q278H, T286A, E291D, V292I, Q334A, G335D, R356K, K358R, G359S, T377M, K390R, A400T
19-185379	2016	Zambia	C	T12S, I15V, L19I, E35D, M36I, R41K, R57K, H69K, L89M, I93L	V35T, E36A, T39E, K43R, S48T, Q102K, I142V, C162S, K173A, D177E, I178L, L193L/S, I202V, Q207E, R211K, P243T, V245Q, A272P, I274V, K275K/Q, R277R/K, T286A, E291D, V292I, D320E, Q334D, G335D, R356K, M357Q, K358R, G359T, V365I, T377R, T386I, K390R, A400T
19-185384	2016	Zambia	C	I13V, G16E, L19T, K20R, M36I, R41K, H69K, T74A, L89M, I93L	K20R, V35T, E36A, T39E, Q102K, K103N, K122E, D123E, I142V, C162S, K166R, K173I, Q174K, D177E, T200A, Q207A, V245Q, A272P, Q278N, L279M, V292I, V317A, P321S, D324E, Q334D, G335D, K358R, G359T, K366R, A371A/V, I375V, T377M, S379C, K390R, A400T
19-185386	2017	Zambia	Complex	I13V, K14R, K20I, E35D, M36I, R41K, C67E, H69K, V82I, L89M	P4T, E6K, V35T, Q102K/R, K122E, C162S, K173T, Q174E, T200A, E204K, Q207E, F214L, V245Q, E248D, D250E, A272P, I274I/L, K275K/R, R277K, E291D, V292I, E312N, I329V, G333S, Q334L, G335D, F346Y, R356K, M357R, K358G, G359S, A360T, A371V, K390R, Q394R, A400V
19-185391	2016	Zambia	C	T12S, I15V, L19I, M36I, R41K, H69K, L89M, I93L	V35T, E36A, T39D, S48T, Q102K, K122E, D123N, C162A, K173R, Q174K, T200A, E203E/K, Q207E, R211K, P243A, V245Q, E248D, A272P, T286A, E291D, V293I, D324E, Q334H, G335D, R356K, K358R, G359T, T377M, K390R, A400T
19-185399	2016	Zambia	C	T12S, I15V, L19I, M36L, N37A, L63T, H69K, L89M, I93L	V21I, V35T, E36A, T39E, S48T, Q102K, K122A, D123S, E138A, I142V, C162S, K173A, Q174K, D177E, T200A, Q207S, R211K, V245Q, E248D, A272Q, T286A, E291D, V292I, E297A, I329L, Q334D, G335D, R356K, K358R, G359T, T377M, K390R, A400T
19-185400	2016	Zambia	C	T12S, I15V, L19I, M36I, N37S, R41K, D60E, L63P, H69K, L89M, I93L	V35T, E36A, T39E, S48T, Q102K, K122E, D123N, C162S, K173A, D177E, T200A, Q207E, P243T, V245Q, D250E, T286A, E291D, V292I, Q334N, R356K, K358R, G359T, T377M, K390R, A400I
19-185401	2016	Zambia	C	I15V, G16E, M36I, R41K, L63T, H69K, I93L	V35E, T39K, S48T, V60I, Q102K, K122E, D123S, I135V, E138A, T139A, I142V, K173A, Q174K, I178M, T200A, Q207E, R211K, V245E, S251N, A272P, I274V, K275R, R277K, E291D, V292I, I329V, Q334D, G335D, R356K, M357R, K358R, G359T, A371V, T377Q, T386I, K388R, K390R, A400T
19-185402	2016	Zambia	C	T12S, I15V, L19I, E35D, M36I, R41K, K45K/R, L63V, H69K, T74S, V77I, L89M, I93L	V35T, E36A, T39D, S48T, V60I, D123D/E, C162H, K173I, Q174K, D177E/Q, T200A, Q207A, R211A/E/K/T, V245I, A272P, R277K, E291D, V292I, V317V/A, Q334N, G335D, R356K, K358R, G359T, A376A/S, T377M, V381V/I, K390R, A400T
19-185715	2016	Zambia	C	T12S, I15V, G16E, L19I, E35D, M36I, R41K, R57K, L63V, H69K, L89M, I93L	P4S, K11T, V35T, E36V, T39E, S48T, K49R, Q102K, K122E, D123S, C162S, E169K, K173D, D177E, T200A, Q207T, R211K, V245M, D250E, K275Q, R277K, E291D, V292I, I329L, G335D, R356K, M357R, K358R, G359T, A360T, T377N, S379C, T386I, K390R, E399D, A400T
19-185735	2016	Zambia	C	T12A/P, I15V, L19I, K20R, M36I, P39T, R41K, H69K, L89M, I93L	V35T, E36A, T39D, K43Q, S48T, V60I, K66K/R, Q102K, K122E, C162S, D177E, I178M, V179I, T200A, Q207E, R211K, P243P/S, V245K, E248D, K249K/P/Q/R/T, A272P, K275Q, R277K, T286A, E291D, V292I, G335D, R356K, K358R, G359T, K366R, T377L, T386V, K390R, A400I
19-185739	2016	Zambia	C	K14E, I15V, L19K, M36I, R41K, I62V, L63V, H69R, T74S, L89M, I93L	V35T, E36A, T39E, E40D, S48T, Q102K, K122K/E, D123N, C162A, K173I, Q174K, T200A, Q207E, R211K, V245N, D250E, S251N, A272P, Q278H, E291D, V292I, E312Q, Q334N, G335G/D, R356K, K358R, G359A/T, T377M, K390R, A400T
19-185740	2016	Zambia	C	I15V, L19I, E35E/A/D, N37N/D, R41K, K45R, R57K, L63H, H69K, I72I/M, V82I, L89M, I93L	P4P/H/S/Y, E6E/D/K/N, V35K, E36A, T39E, S48T, Q102K, K122E, D123N, C162S, K173T, T200A, I202V, Q207A, R211K, F214L, V245Q, A272P, I274V, K275Q, E291D, V292I, Q334C/H/R/Y, G335G/D, Q336T, R356K, K358R, G359T, T377I, K385R, K390R, A400T
19-185751	2016	Zambia	A	I13V, I15V, E35D, M36I, R41K, K45R, R57K, L63P, H69N	K20R, V35T, T39M, V60I, Q102K, K122E, D123S, I135T, C162A, K173S, Q174K, D177E, V179I, T200A, Q207A, R211N, V245I, E248D, D250E, K281R, T286A, E291D, V292I, P294T, L295M, E297K, E312D, A327V, G335D, M357K, K358R, G359A, A371V, I375A, A376V, T377M, K390R, A400T
19-185753	2016	Zambia	C	T12S, I15V, L19V, M36I, N37S, R41K, L63T, H69K, I93L	I5V, K22R, V35M, S48T, Q102K, K122R, C162S, S163T, K173A, Q174K, D177E, T200A, I202V, Q207E, K238R, V245T, E248T, D250E, A272Q, T286A, E291D, V292I, V314A, Q334H, G335D, K358R, G359T, S379G, T386I, K390R, A400T
19-185757	2017	Zambia	C	T12S, I15V, L19I, M36I, R41K, L63Q, H69K, T74A, L89M, I93L	V35T, E36A, T39D, S48T, V60I, Q102K, C162A, K173T, D177E, I178M, G196E, T200A, Q207G, R211K, V245Q, D250E, S251N, A272P, R277K, E291D, V292I, K311R, G335D, F346M, R356K, M357K, K358R, G359T, T377R, K390R, E399D, A400S
19-185759	2016	Zambia	C	T12P/S, I15I/V, Q18Q/H, L19V, E35D, M36I, R41K, Q61E, L63L/A/P/V, H69K, T74T/S, L89L/M, I93L	T27T/S, V35T, E36A, T39E, S48T, E53D, Q102K, K122E, D123N, C162S, K173T, Q174K, D177E, I178M, T200A, Q207A, R211K, V245Q, A272P, E291D, V292I, D324E, Q334H, G335D, R356K, K358R, G359T, Q373H, T377M, K390R, A400T
19-185769	2016	Zambia	C	T12S, I15V, G16G/R, L19I, E35D, M36I, R41K, L63V, H69K, T74S, V77I, L89M, I93L	V35T, E36A, T39E, S48T, Q102K, K122E, D123G, C162A, K173T, Q174R, T200A, Q207E, R211K, F214L, V245T, P247A, E248D, A272P, R277K, Q278Q/R, T290T/I, E291D, V292I, P294T, Q334H, G335D, R356K, K358R, G359S, A371T, A376S, T377M, T386I, K390R, A400T
19-185773	2017	Zambia	C	L19T, R41K, D60E, Q61E, H69K, L89M, I93L	V35T, E36A, T39E, S48T, V60I, Q102K, C162S, K173T, Q174R, N175N/D, G196E, Q197K, T200A, I202V, Q207E, R211K, F214L, V245K, E248D, A272P, R277K, E291D, V292I, Q334N, G335D, R356K, M357R, K358R, G359T, A376S, T377M, K390R, A400T
19-185779	2017	Zambia	C	T12S, L19I, E35D, M36I, R41K, L63P/T, H69K, A71T, I93L	K20R, V35T, E36A, T39E, E40D, V60I, Q102K, K122E, D123G, C162S, K173T, Q174K, D177E, T200A, Q207N, R211K, V245K, D250E, A272P, R277K, T286A, E291D, V292I, Q334D, G335D, R356K, M357R, K358R, G359T, T377Q, K390R, A400T
19-185783	2017	Zambia	C	T12S, I15V, L19I, K20R, E35D, M36I, R41K, K43R, L63V, H69K, T74S, L89M, I93L	P4P/S, K20R, V35T, E36A, T39K, S48T, Q102K, K103N, K122E, C162S, K173A, D177E, T200A, Q207E, A272P, E291D, V292I, V317A, Q334H, G335D, R356K, K358R, G359T, T377I, S379C, V381I, K390R, A400T
19-185785	2017	Zambia	C	I13V, I15V, L19I, M36I, R41K, L63V, H69K, I72L, T74S, L89M, I93L	E6E/K, V35T, E36A, T39E, E40D, S48T, Q102K, K122E, C162S, K173T, Q174K, D177E, I178M, T200A, Q207E, R211K, V245Q, D250E, A272Q, R277K, E291D, V292I, P313T, V317A, Q334H, G335D, I341V, R356K, K358R, G359T, V365I, A371I, T377M, I380V, K390R, E396D, A400T
19-185788	2017	Zambia	C	T12S, I15V, L19I, M36I, N37S, R41K, L63P, H69K, L89M, I93L	V35T, E36A, T39E, S48T, Q102K, K122E, I135T, E169D, K173A, Q174K, D177E, G196E, T200A, Q207E, R211K, V245Q, E248D, A272P, T286A, E291D, V292I, K311R, Q334N, G335D, R356K, M357R, G359A, A376S, T377M, T386I, K390R, A400T
19-185790	2017	Zambia	C	I15V, L19I, E35D, M36I, R41K, R57K, Q61H, L63V, H69K, T74S, L89M, I93L	E6K, K11H, V35T, Q102K, K122E, D123G, C162S, F171Y, K173A, D177E, T200A, Q207E, R211K, V245Q, A272P, E291D, V292I, Q334N, G335D, R356K, K358R, G359T, T377Q, S379C, K390R, A400I
19-185791	2016	Zambia	C	L10I, I13V, L19I, E35D, R41K, H69K, I72M, L89M	K20R, V35T, E36A, T39E, S48T, Q102K, D121H, K122E, D123E, I142V, C162S, E169E/K, K173A, Q174K, D177E, T200A, Q207E, R211M, V245Q, D250E, A272P, E291D, V292I, P321S, Q334D, G335D, R356K, K358R, G359T, T377M, K390R, I393L, A400T
19-185792	2017	Zambia	C	T12S, I15V, L19I, M36I, R41K, H69K, T74S, L89M, I93L	V35T, E36A, T39E, S48T, Q102K/R, K122E, D123S, T139T/I, C162A, K173R/S, Q174K/R, T200V, Q207A/D/E/K/N/T, R211K, V245Q, T286A, E291D, V292I, Q334H, G335D, R356K, K358R, G359S, A371V, I375V, K390R, A400T
19-185793	2016	Zambia	C	K14R, I15V, L19I, E35D, M36I, R41K, I62V, L63S, H69K, K70E, A71T, I93L	V35T, E36A, T39E, E40D, Q102K, K104N/T, D123D/N, C162S, K166K/R, K173A, Q174K, T200A, Q207E, R211K, F214F/L, V245Q, E248E/D, D250D/E, S251S/C, A272S, E291D, V292I, K311R, Q334D/N, G335D, Y342Y/C, R356K, M357R, K358R, G359T, T377M, K390R, A400T
19-185796	2016	Zambia	C	I15V, L19V, E35D, M36I, R41K, L63H, H69K, I72I/V, L89M, I93L	V35T, E36Q, T39E, S48T, F87F/L, V90I, Q102K, D121Y, K122E, A158S, C162S, K173A, Q174K, D177E, I178V, V179V/I, Y181C, G196T, T200A, Q207D, R211K, H221L, H235H/R, V245E/K, D250E, A272P, I274V, R277K, E291D, V292I, P321P/S, Q334N, G335D, R356K, K358R, G359T, T377M, T386I, K390R, A400T
19-185798	2017	Zambia	C	T12S, I15V, L19I, K20R, M36I, P39T, R41K, Q61A/E/G, L63L/A/F/P/S/V, H69K, L89I/M, I93L	K20R, V35T, T39E/K, S48T, V60I, Q102K, K122K/E, D123D/N, K154K/R, C162S, K173A, D177E, T200A, Q207E, R211K, V245Q, D250E, A272P, I274V, Q278N/S, T286A, E291D, V292I, Q334N, G335D, R356K, M357R, K358R, G359T, T377Q, K390R, A400T
19-185799	2017	Zambia	C	K14K/R, I15I/V, L19I, M36I, N37D, H69K, I72I/T, P79P/S, L89M, I93L	P4S, V35T, T39K, S48T, V60V/I, Q102K, V111V/M, Y115Y/S, K122E, D123N, C162S, K173A, D177E, T200A, Q207A, V245R, E248D, A272P, R277K, Q278H, E291D, V292I, D324E, Q334N, G335D, R356K, K358R, G359T, T377M, K390R, A400T
19-185800	2016	Zambia	C	I15V, L19V, E35D, M36I, R41K, L63H, H69K, L89M, I93L	V35T, E36Q, T39E, S48T, V90I, Q102K, D121H/Y, K122E, A158S, C162S, T165I, K173A, Q174R, D177E, I178V, Y181C, G196T, T200A, Q207D/E/G, R211K, H221L, V245K, D250E, A272P, E291D, V292I, P321S, Q334N, G335D, R356K, K358R, G359T, K366R, T377T/I/M, T386I, K390R, A400T
19-186166	2017	Zambia	C	T12S, I15V, L19I, K20R, E35D, M36I, N37E, R41K, H69K, L89M, I93L	E6K, P14S, V35T, E36A, T39E, E40D, S48T, Q102K, K122E, C162S, K173A, Q174K, D177E, T200A, E204K, Q207D, V245Q, P247Q, D250E, A272P, T286A, E291D, V292I, Q334S, G335D, R356K, K358R, G359T, K366R, T377M, K390R, A400T
19-186168	2017	Zambia	C	T12S, K14R, L19I, M36I, R41K, L63V, H69K, L89M, I93L	V35T, E36A, T39E, S48T, V90I, Q102K, V118I, K122E, C162S, K173I, Q174K, D177D/G, T200A, Q207E, R211K, F214L, V245A, D250E, A272P, T286A, E291D, V292I, V317V/A, Q334N, G335D, R356K, K358R, G359T, K366R, T377M, S379C, I380V, K390R, A400T
19-186169	2017	Zambia	C	T12S, I15V, G16E, L19I, E35D, M36I, R41K, H69K, L89M, I93L	P4S, V35T, E36A, T39E, S48T, V60I, Q102K, D121C, K122E, D123D/E, I135T, C162S, K173T, Q174K, D177E, T200A, I202V, Q207E, F214L, V245Q, A272P, E291D, V292I, G335D, R356K, K358R, G359T, T377M, K390R, K395R, A400T
19-186170	2016	Zambia	C	I15V, L19T, E35D, M36I, R41K, Q61D, H69K, T74S, V77I, L89M, I93L	E6K, V8I, V35T, E36A, T39E, E40D, S48T, V90I, Q102K, K122E, D123S, T139A, Q145C, C162Y, K173T, Q174K, D177E, T200A, Q207E, R211K, V245Q, D250E, A272P, I274V, T286A, E291D, V293I, Q334H, G335D, K358R, G359T, T377M, K390R, A400T
19-186243	2017	Zambia	C	I13I/V, K14K/N/R/S, I15V, L19L/I/P/T, K20R, M36I, R41K, L63L/I/P/T, I64I/L, H69K, L89M, I93L	V35I/M/T, E36A/T, T39E, S48T, V60V/I, Q102K, K122K/E, I142I/L, C162S, K166K/R, K173A/T, Q174R/S, D177D/E, I178I/L, T200A, Q207A/D/E, R211K, V245K/Q, D250E, A272P, T286T/A, E291D, V292I, Q334N, G335D, R356K, M357M/L/S/T, K358R, G359S/T, T369T/A, A371A/T, I375I/V, A376A/T, T377I/K/M, T386T/A, K390R, A400T
19-186248	2017	Zambia	C	T12T/S, K14K/R, I15V, L19L/I, M36I, R41K, L63P, I64L, H69K, K70K/R, L89L/M, I93L	V35T, E36A, T39D/E, S48T, Q102K, K122E, E138A, A158S, C162S, K173A, D177E, I178I/M, V179V/I, T200A/E, Q207E, R211K, V245Q, D250E, S251N, A272P, R277R/K, L283L/I, R284R/K, T286A, E291E/D, V293V/I, E298E/G, S322A, Q334H, G335D, Y342Y/F, R356K, M357R, K358R, G359A, T369A, A376A/S, T377M, T386I, K390R, A400T
19-186259	2016	Zambia	C	T12S, I15V, L19I, M36I, R41K, L63V, H69K, T74S, L89M, I93L	V35T, E36A, T39E, S48T, Q102K, K122E, C162A, K173T, Q174K, D177E, G190A, T200E, Q207E, R211K, P243S, V245K, A272P/S, I274I/V, R277K, E291D, V292I, G333E, Q334N, R356K, K358R, G359T, K366R, T369A, A376S, T377Q, K390R, A400T
19-186269	2017	Zambia	C	T12S, I15V, L19I, M36L, R41K, L63A, H69K, I93L	V35T, E36A, T39D, S48T, Q102K, D123E, K173A, Q174R, D177E, T200A, Q207E, R211K, V245E, D250E/K, A272P, E291D, V292I, I326V, Q334N, G335D, R356K, M357R, K358R, G359T, T377M, V381I, K390R, A400T
19-186275	2017	Zambia	C	T12S, I15V, L19V, M36T, N37S, R41K, L63P, H69K, L89I, I93L	K32R, V35T, T39E, E40D, S48T, Q102K, D121H, K122E, D123E, I135T, E138E/A, K173T, D177E, T200A, Q207K, R211Q, V245Q, T286A, E291D, V292I, K311K/R, V317A, S322A, Q334N, G335D, R356K, K358R, G359S, T377M, K388R, K390R, I393I/L
19-186286	2016	Zambia	C	T12S, I15V, L19I, M36I, P39L, R41K, L63P, H69K, I93L	V35T, E36A, T39D, Q102K, K122E, D123G, C162S, K173V, Q174K, I178M, V179V/I, T200A, Q207G, R211K, V245Q, D250E, A272P, T286A, E291D, V292I, K311R, Q334D, R356K, K358R, G359T, K385R, K390R, A400T
19-186291	2016	Zambia	C	T12S, I15V, L19I, E35D, M36I, R41K, K45R, L63A, H69K, L89M, I93L	V35T, E36A, T39D, S48T, K64R, Q102K, I142V, C162S, K173A, Q174K, D177E, I178M, T200A, Q207E, R211K, V245Q, D250E, A272S, R277K, K281R, E291D, V292I, K311R, Q334H, G335D, R356K, K358R, G359N, A376V, T377M, K390R, A400T
19-186293	2016	Zambia	C	L19I, M36I, R41K, L63S, H69K, L89M, I93L	P4S, E6D, K11T, K32R, V35T, E36A, T39D, S48T, K49R, V60I, Q102K, C162S, K173T, Q174K, D177E, T200A, Q207E, R211K, V245K, D250E, A272P, R277K, T286A, E291D, V292I, P294T, L295M, K311R, Q334H, G335D, R356K, K358R, G359T, T377V, K390R, A400T
19-186294	2017	Zambia	C	T12S, I15V, L19I, K20R, E35D, M36I, R41K, L63T, H69K, T74S, L89M, I93L	V35T, E36E/A, T39E, S48T, V60I, Q102K, K122E, D123S, I135T, C162A, K173T, T200A, I202I/V, Q207E/G, R211K, A272P, R277T, Q278R, T286A, E291D, V292I, V293V/I, Q334H, G335D, R356K, M357R, G359S, T377M, K390R, A400T
19-186295	2017	Zambia	C	I15V, G16E, L19I, M36I, R41K, H69K, I93L	L12L/V, V35T, E36A, T39E, S48T, K122E, D123G, C162S, E169K, K173E, D177E, V179D, T200A, I202V, Q207E, R211K, V245K, A272R, R277K, E291D, V292I, G335D, R356K, G359T, V365I, K366R, T386I, K390R, A400T
19-186296	2017	Zambia	C/G	L10I, I13V, K20I, E35D, M36I, R41K, K45R, L63P, C67S, H69T, K70R, V82I, L89M	V35T, T39C, Q102K, V108I, K122E, D123N, Q174R, D177E, T200A, Q207G, R211K, D250N, R277K, T286A, E291D, V292I, L295F, Q334N, G335D, R356K, M357R, K358R, G359T, V372I, A376C, K390R, E396D, A400T
19-186297	2017	Zambia	C	T12S, I15V, L19V, N37S, R41K, D60E, H69K, V77I, L89M, I93L	V35T, E36A, T39D, S48T, Q102K, K122K/E, D123D/N, C162S, K173A, Q174K, D177E, T200A, Q207A, R211K, V245Q, D250E, K275R, R277K, T286A, E291D, V292I, V317A, Q334H, G335D, R356K, K358R, G359T, K366R, T377M, T386I, K390R, A400T
19-186298	2016	Zambia	C	T12S, I15V, L19I, M36I, L63V, H69K, T74S, L89M, I93L	V35R, T39D, S48T, V60I, D67G, S68G, V75I, A98S, K101T, Q102H, K122E, D123N, I132L, C162N, K173T, Q174K, D192N, T200A, Q207E, R211K, V245Q, D250E, A272P, L283I, E291D, V292I, Q334N, G335D, R356K, K358R, G359T, T369V, T377M, K390R, E396D, A400T
19-186299	2017	Zambia	C	I15V, G16E, L19T, M36I, L63A, H69K, I93L	K20R, V35T, E36A, T39D, G45E, V60I, Q102K, K122E, D123G, C162A, K173T, D177E, T200A, Q207A, R211K, V245K, A272P, E291D, V292I, L310I, V317A, Q334H, G335D, R356K, K358R, G359T, T377V, K390R, A400T
19-186300	2016	Zambia	C	T12S, I15V, L19I, M36I, R41K, L63A, H69K, V82I, L89M, I93L	V35T, E36A, T39D, A98S, Q102K, D123E, C162S, K173A/I, Q174K, D177E, T200A, Q207E, R211K, P243T, V245Q, D250E, A272S, V276V/I, R277R/K, R284R/K, T286A, E291D, V292I, Q334N, G335D, R356K, G359S, K366R, T377M, S379C, K390R, E396D, A400T
19-186301	2016	Zambia	C	T12S, I15V, L19V, K20R, M36I, R41K, E65E/D, H69K, L89M, I93L	V8I, V35T, E36A, T39D, S48T, Q102K, D121H, K122E, D123E, I135T, K173A, Q174K, D177E, G196T, T200A, Q207E, R211K, V245Q, A272P, R277K, T286A, E291D, Q334N, G335D, R356K, M357R, K358R, G359T, T386I, K390R, A400T
19-186302	2017	Zambia	C	T12S, I15V, L19I, M36I, R41K, L63T, H69K, T74A, L89M, I93L	V35T, E36A, T39D, S48T, Q102K, K122E, D123N, C162S, K173A, Q174Q/K, D177E, I178M, T200A, Q207D, R211K, V245Q, A272K, E291D, V292I, V293I, I329V, Q334N, G335D, K347K/R, R356K, K358R, G359T, K390R
19-186303	2017	Zambia	C	T12S, I15V, L19T, E35D, M36I, N37D, R41K, D60E, H69K, L89M, I93L	V8I, K20R, V35T, E36A, T39E, S48T, Q102K, K122E, D123N, I135T, C162S, K173A, I178L, T200A, E204Q, Q207E, R211K, F214L, D250N, E291D, V292I, Q334N, G335D, R356K, K358R, G359T, K366R, T369A, A376S, K390R, E399D, A400T
19-186304	2017	Zambia	C	T12P/S, I15V, L19T, M36I, N37E, D60E, Q61E, L63P, H69K, V82I, L89M, I93L	K11Q, V35T, E36A, T39E, S48T, Q102K, D121Y, K122E, D123G, C162S, T165I, K173I, Q174K, D177E, T200A, Q207E, R211K, V245Q, E291D, V292I, I329L, Q334N, G335D, R356K, G359N, T377L, K390R, A400T
19-186305	2016	Zambia	C	T12S, I13V, K14K/R, I15V, G16E, L19I, K20R, M36I, N37N/S, P39P/L/R, R41K, H69K, L89M, I93L	E6S, V8I, V35T, E36A, T39E, S48T, D76D/H, Q102K, K122E, D123G, C162S, K173T, D177E, T200A, Q207E, R211R/K, V245Q, S251D/N, R277K, E291D, V292I, Q334H, G335D, R356K, K358R, G359T, T377M, K390R, A400T
19-186306	2017	Zambia	Complex	L19A, E35D, M36I, R41K, K45R, D60E, Q61E, H69K, L89M, I93L	K20R, V35T, V60I, Q102K, A158A/T, C162N/S, K173A, D177E, I178L, T200A, E204K, Q207D, R211K, V245Q, R277R/K, E291D, V292I, I329L, Q334D, G335N, K358R, G359T, K366R, T377M, T386V, K390R, A400T
19-186307	2016	Zambia	C	K14R, I15V, G16E, L19I, L63H, H69K, L89M, I93L	P4Q, V35T, T39E, S48T, Q102K, K122E, D123G, I135V, K166R, K173T, D177E, E194D, T200A, I202V, Q207T, R211K, P243S, V245Q, E248D, D250S, T286A, E291D, V292I, I326V, Q334E, R356K, K358R, G359T, V365I, V381I, K390R, A400T
19-186308	2016	Zambia	C	T12S, G16E, L19I, M36I, N37K, R41K, H69K, L89M, I93L	E6Q, V35T, E36A, T39E, S48T, Q102K, I135V, C162S, T165I, K166Q, E169D, K173V, Q174K, D177E, T200E, Q207E, R211K, E248D, A272P/S, I274I/V, R277K/T, E291D, Q334F, G335D, R356K, M357R, K358R, G359T, A360T, T377M, K390R, A400T
19-186309	2016	Zambia	C	T12S, I13I/V, I15V, L19V, K20K/R, M36I, N37N/S, R41K, D60D/E, I62I/V, L63L/I, H69K, V82I, L89M, I93L	V35T, E36A, T39E, S48T, K101K/R, Q102K, K122E, D123S, I135T, C162S, K173T, Q174Q/K, D177E, T200E, Q207E, F214L, V245Q, E248E/D, D250D/E, A272P, T286A, E291D, V292I, V293I, Q334H, G335D, R356K, K358R, G359T, T369T/A, A371A/V, I375I/A/V, A376A/T, T377Q, V381V/I, K385R, K390R, A400T
19-186310	2016	Zambia	C	T12S, L19I, M36I, R41K, L63P, H69K, I93L	E6D, V35T, E36A, T39D, Q102K, K122E, D123N, C162S, K173A, Q174K, D177E, T200A, I202V, Q207E, P243S, V245Q, A272P, R277K, Q278C, V292I, D324D/E, Q334H, G335D, R356K, M357R, K358R, G359T, T377M, T386I, K390R, A400T
19-186311	2017	Zambia	C	I15V, M36L, N37D, R41K, L63V, H69K, T74S, L89M, I93L	K11D, K20R, V35T, E36A, T39D, S48T, V60I, Q102K, K104N, D121Y, K122E, D123P, C162S, T165I, Q174K, G196E, T200A, Q207E, R211K, P243L, V245Q, E248D, D250E, A272P, R277K, K281R, T286A, E291D, V292I, K311R, Q334H, G335D, R356K, M357R, K358R, G359T, T377L, K390R, A400T
19-186312	2016	Zambia	C	T12S, I15V, L19I, M36L, N37S, R41K, L63T, H69K	V35T, E36A, T39E, S48T, Q102K, K122E, I135T, C162S, K173A, T200A, Q207D, R211K, V245Q, E248I, A272P, L283I, R284K, E291D, V292I, G335E, R356K, M357I, K358R, G359T, Q367M, T377R, S379C, K390R
19-186313	2016	Zambia	C	K14R, I15V, L19I, E35D, M36I, N37D, R41K, K45R, D60E, Q61E, I66L, H69K, L89M, I93L	E6K, V35T, E36A, T39D, S48T, V60I, Q102K, K122E, C162S, K173T, T200A, Q207A, R211K, V245K, E248D, A272P, R277K, T286A, E291D, V292I, E297K, A304E, Q334N, G335D, R356K, K358R, G359T, T369S, T377I, K390R, A400T
19-186314	2017	Zambia	C	I15L, L19T, K20R, M36I, N37D, R41K, H69K, L89M, I93L	T27S, V35T, E36A/V, T39E, S48T, Q102K, K122E, D123N, I135T, A158S, C162S, K173A, D177E, I178M, T200A, E204K, Q207E, R211K, V245Q, A272P, I274L, R277K, K281R, T286A, E291D, V292I, Q334H, G335D, R356K, K358R, G359T, T377M, I382I/V, T386I, K390R, A400T
19-186323	2017	Zambia	C	T12T/A, K14K/R, I15V, L19I/T, K20R, E35D, M36I, R41K, L63L/I, H69K, L89I/M, I93L	P4S, V35T, T39A, S48T, Q102K, K122E, D123N, I142V, C162S, K173A, Q174K, D177E, T200A, I202I/V, Q207E, R211K, V245K/T, D250E, S251S/D, A272P, T286A, E291D, V292I, Q334H, G335D, R356K, K358R, G359T, I375V, T377T/I, V381V/I, T386I, K390R, A400T
19-186325	2016	Zambia	C	T12S, I15V, L19I, M36I, N37T, R41K, L63T, H69K, I93L	K13K/R, V35T, E36A/V, T39E, V60V/I, Q102K/R, K122E, D123G, C162S, K173T, Q174K, T200E, Q207A, R211K, V245Q, E248D, A272S/T, R277K, E291D, V292I, E297D, D324E, Q334N, G335D, R356K, K358R, G359H, T369A, I375V, K390R, A400T
19-186326	2017	Zambia	C	T12P, L19I, M36M/I/T, R41K, L63S, H69K, L89M, I93L	K11M, T27S, V35T, E36A, T39E, S48T, Q102K, K122E, D123N, I135T, K173T, D177E, T200A, Q207A, R211K, V245Q, E291D, V292I, K311R, Q334H, G335D, R356K, K358R, G359A, A376S, T377L, K390R, A400T
19-186327	2017	Zambia	C	K14R, I15V, L19I, M36I, R41K, L63S, H69K, I72I/M, I93L	P4S, E6D, K20R, V35T, E36A, T39E, S48T, V60I, Q102K, D121H, K122E, I135T, A158S, C162S, K173A, Q174K, D177E, I195L, G196M, T200A, Q207E, F214F/L, V245Q, D250E, A272P, R277K, T286A, E291D, S322A, Q334H, G335D, R356K, M357K, K358R, G359T, K366R, A371V, T377Q, T386I, K390R, A400T
19-186328	2017	Zambia	C	I15V, G16E, M36I, R41K, L63A/V, H69K, I93L	E28K, K32E, V35T, E36A, T39E, S48T, Q102K, K122E, D123N, I142V, C162S, K173A, Q174R, D177E, T200A, Q207D, R211K, V245K, E248D, D250E, A272P, R277K, E291D, P294A, Q334H, G335D, R356K, K358R, G359T, V365I, K366R, T377I/M, K390R, A400T
19-186329	2017	Zambia	C	T12S, I15V, L19I, M36I, R41K, L63T, H69K, T74A, L89M, I93L	E6A, K11T, V35T, E36A, T39E, S48E, V60I, K64R, Q102K, K122E, D123S, C162S, K173A, Q174K, D177E, I178M, T200A, Q207E, R211K, V245Q, A272P, R277K, E291D, V292I, K323R, D324E, G335D, R356K, M357R, K358R, G359T, T377I, K390R, A400T
19-186330	2017	Zambia	C	T12S, I15V, L19I, E35D, M36I, R41K, Q61N, L63A, H69K, I72L, L89M, I93L	V35T, E36A, T39E, S48T, Q102K, C162S, K173T, Q174R, D177E, T200A, R211K, V245Q, D250D/E, A272P, E291D, V292I, I329L, Q334H, G335D, R356K, M357R, G359T, T377M, K390R, A400T
19-186331	2017	Zambia	C	T12S, I15V, L19I, K20R, E35D, M36I, R41K, L63P, H69K, K70E, L89M, I93L	V8I, V35T, E36A, T39E, S48T, Q102K, K122E, D123S, I135V, A158S, C162S, K173A, Q174K, D177E, T200A, Q207E, R211K, V245Q, A272S, R277K, L283I, V292I, K311R, P313S, Q334N, G335D, R356K, K358R, G359T, K366R, T377Q, T386I, K390R, A400T
19-186332	2017	Zambia	C	T12S, I15V, L19I, M36I, R41K, L63V, H69K, T74A, L89M, I93L	V35T, T39E, S48T, Q102K, V118C, K122E, D123S, C162S, K173I, Q174K, D177L/R, T200A, Q207E, R211K, E248D, D250E, T286A, E291D, V292I, P294Q, Q334Q/H, G335D, R356K, K358R, G359T, T377M, K390R, A400T
19-186333	2017	Zambia	C	T12S, I15V, L19I, K20R, M36I, R41K, L63V, H69K, T74S, L89M, I93L	V35T, E36A, T39E, S48T, V60I, Q102K, K122E, D123N, I135L, K173T, Q174K, T200A, Q207E, V245Q, D250E, S251N, A272P/S, T286A, E291D, V292I, L310I, Q334D, R356K, M357R, G359A/T, A376T, T377M, K390R, E396D, A400T
19-186334	2017	Zambia	C	T12S, L19V, K20R, M36I, R41K, H69K, L89M, I93L	V35T, E36A, T39E, S48T, Q102K, K122E, D123S, A158S, C162S, K173A, Q174R, D177E, G196T, T200A, Q207A, R211K, V245Q, D250E, S251A, A272P, T286T/A, E291D, V292I, D324E, Q334H, G335D, R356K, K358R, G359T, K390R, A400T
19-186335	2017	Zambia	C	T12T/A/S, I15V, L19I, E35E/D, M36I, P39P/S, R41K, D60E, H69K, L89M, I93L	V35T, E36E/A, T39E, S48T, V60V/I, V90V/I, Q102K, K122E, D123N, I135T, C162S, K173A, Q174Q/K, D177E, T200A, I202V, Q207E/K, R211R/K, P243A, V245Q, A272P, K275R, R277K, T286T/A, E291D, V292I, P294P/S, Q334H, G335D, R356K, G359N, I375V, T377Q, S379S/C, V381V/I, T386I, K390R, A400T
19-186336	2016	Zambia	C	T12S, I15V, L19I, E35D, M36I, R41K, M46M/R, L63T, H69K, T74S, L89M, I93L	P4S, E6N, V35T, E36A, T39E, E40D, S48T, Q102K, C162S, K173A, D177E, T200A, I202V, E204K, Q207E, V245K, A272K, E291D, V292I, Q334Y, G335D, R356K, K358R, G359S, A376S, T377M, K390R, A400S
19-186337	2016	Zambia	C	L10L/I, T12S, K14R, I15I/V, L19I, M36I, N37N/D, R41K, L63L/F/P/S, H69K/Q, I72I/V, L89M, I93L	V35A/T, E36A, T39E, S48S/E, K101K/R, Q102K, D123D/G/N/S, I135I/R, I159I/V, C162C/S, K173A/G/R/T, Q174D/N, D177D/E, I195I/L, G196G/E/K/R, T200A/E, Q207E, R211R/K, V245K/Q, E248E/D, D250E, A272P/S, K275K/Q, R277K, K281K/R, T286T/A, E291D, V292I, V293V/I, S322S/A, Q334H/N, G335D, R356R/K, K358R, G359T, K366K/R, K374K/Q, T377L/R, S379S/C, F389F/I, K390R, A400T
19-186338	2017	Zambia	C	I15V, L19I, M36I, R41K, H69K, L89M, I93L	V35T, T39E, S48T, Q102K, D123E, I135I/M, C162S, K173I, D177E, Q197K, T200E, Q207K, R211Q, V245Q, A272P, E291D, V292I, Q334D, G335D, R356K, K358R, G359T, K366R, T377M, K390R, A400T
19-186340	2017	Zambia	C	T12S, I15V, L19T, E35D, M36I, R41K, L63T, H69K, I93L	V35K, E36A, T39E, S48T, Q102K, D123S, C162S, K173T, D177E, T200A, Q207A/V, R211K, V245Q, T286A, E291D, V292I, I329L, Q334D/N, G335D, R356K, K358R, G359T, T369A, T377I/M, S379C, K390R, A400T
19-186342	2017	Zambia	C	L10V, V11I, I13V, K14R, G16E, L19T, K20R, M36I, R41K, L63I, H69K, L89M, I93L	P4S, V35T, E36A, T39D, Q102K, K122E, D123G, I142V, C162S, K173A, Q174N, D177E, I195L, T200A, Q207D, R211K, V245Q, E248E/K, D250D/E/K/N, A272P, V276V/I, R277R/K, Q334N, G335D, R356K, K358R, G359T, K366R, T377Q, K390R, A400T
19-186343	2017	Zambia	C	L19I, M36I, N37S, R41K, H69K, L89M, I93L	P4S, E28K, K32E, V35T, E36A, T39E, S48T, W88C, Q102K, K103R, V118I, I135T, C162S, K173A, Q174K, D177E, T200A, Q207D, R211K, F214L, I244V, D250E, A272S, R277K, K281R, T286A, E291D, V292I, V317V/A, S322A, Q334H, G335D, R356K, K358R, G359T, T377I, T386I, K390R, A400T
19-186345	2017	Zambia	C	T12S, I15V, L19I, N37S, R41K, L63P, H69K, L89I, I93L	T27S, K32R, V35T, T39E, E40D, S48T, Q102K, D121H, D123E, I135T, K173T, Q174K, D177E, Q207E, R211Q, V245Q, T286A, E291D, V292I, V317A, S322A, Q334N, G335D, R356K, K358R, G359T, T377M, K388R, K390R
19-186346	2017	Zambia	C	T12S, K14T, I15V, L19V, K20R, M36I, N37E, R57K, L63T, H69K, I93L	E6N, K11N, T27S, V35T, E36A, T39E, S48T, V60I, Q102K, D121Y, E138A, K173T, Q174E, D177E, V179I, T200A, Q207T, R211K, V245Q, A272P, K275Q, Q278N, T286A, E291D, V292I, S322T, I326V, Q334D, G335D, Y342F, R356K, M357R, K358R, G359T, T377Q, K390R, A400T
19-186348	2017	Zambia	C	G16E, L19M, N37S, R41K, L63H, H69K, L89M, I93L	E6K, V35T, T39D, S48T, V60I, A98S, Q102K, K122E, D123G, C162S, K173A, D177E, T200A, Q207E, R211K, V245Q, D250E, A272P, T286A, E291D, V292I, I329V, G333E, Q334C, R356K, M357K, K358R, G359T, T377Q, K390R, A400T
19-186349	2017	Zambia	C	T12S, I15V, L19I, M36I, R41K, L63T, H69K, T74A, L89M, I93L	V35T, E36A, T39E, E40D, S48T, V60I, Q102K, V118I, K122E, D123S, I135T, I159I/V, C162C/S, T165T/I, K166R, K173I, Q174K, D177E, T200A, Q207E, F214L, V245Q, P247A, A272P, R277K, T286A, E291D, V292I, Q334H, G335D, R356K, K358R, G359T, Q367H, T369A, K374T, T377R, K385R, K390R, A400T
19-186351	2017	Zambia	G	L10I, I13V, K14R, I15V, K20I, E35D, M36I, R41K, L63P, C67S, H69Q, L89M	K11Q, V35T, K49R, V60I, Q102K, K122E, D123N/S, I142V, C162S, T165I, Q174E, D177E, I178M, T200E, E204K, Q207D, K219R, I244V, V245Q, D250E, T253S, A272P, R277K, T286A, E291D, V292I, P294P/Q, L295M, E297A, P321S, S322A, D324E, I329V, Q334H, G335E, F346Y, R356K, M357R, K358G, G359S, A371V, T386I, K390R, Q394R, E399D, A400V
19-186353	2017	Zambia	C	T12S, L19I, K20R, M36I, R41K, H69K, L89M, I93L	V21V/I, V35T, E36A, T39E, S48T, Q102K, D121Y, K122K/E, D123D/N, E138A, A158A/S, K173A, D177E, T200A, Q207E, R211K, P243T, V245Q, D250E, A272P, R277K, T286A, E291D, V292I, V293I, Q334N, G335D, R356K, K358R, G359T, V365V/I, T377I, K390R, A400T
19-186354	2017	Zambia	C	T12S, L19I, M36I, N37T, R41K, H69K, N88N/S, L89M, I93L	K30K/R, V35T, E36A, T39D, D86E, Q102K, K122E, D123G, C162S, K173L, T200A, Q207E, R211K, V245Q, A272P, R277K, V292I, I329I/V, Q334H, G335D, F346Y, R356K, M357V, K358R, T377M, K390R, A400T
19-186356	2017	Zambia	C	I15V, L19I, E35D, M36I, N37S, R41K, H69K, L89M, I93L	V35T, T39E, S48T, Q102K, K122E, C162S, K173A, Q174H, D177E, T200A, Q207A, R211K, V245Q, A272P, R277K, E291D, V292I, I326V, Q334D, G335D, R356K, M357R, K358R, G359T, T377M, K390R
19-186357	2017	Zambia	C	I15V, G16E, L19I, M36L, N37K, R41K, L63G, H69K, L89I/M, I93L	E6E/D, V8V/I, V35T, E36A, T39E, E40D, S48T, K49K/R, V60I, Q102K, D123E, C162S, K173A, Q174K, D177E, T200A, I202V, Q207D, R211K, V245Q, A272P, R277K, Q278N, L283I, T286I/V, E291D, V292I, P294Q, E297A, K311R, G333G/R, Q334D, G335D, M357R, K358R, G359S, T377M, K390R, A400T
19-186359	2017	Zambia	C	T12S, I15V, L19T, M36I, N37D, R41K, D60E, Q61E, L63V, H69K, L89M, I93L	P4P/S, E6D, Q23Q/H, V35T, E36A, T39E, E40D, S48E, E53D, W88W/C, Q102K, K103N, V118I, D123A, E138A, T139T/A, C162A, K173T, Q174K, T200A, Q207E, R211K, F214L, K275R, R277K, T286T/A, E291D, V292I, D324E, Q334N, G335D, R356K, K358R, G359T, A376T, T377M, T386P, K390R, E396D, A400T
19-186362	2016	Zambia	C	T12S, I15V, L19T, K20R, E35D, M36I, R41K, H69K, L89M, I93L	V35T, T39E, E40D, S48T, Q102K, K122E, C162S, K173I, Q174K, D177E, T200E, I202V, Q207E, R211K, F214L, L228H, V245Q, P247A, A272P, T286A, E291D, Q334L, R356K, K358R, G359T, T377M, K390R, A400T
20-103662	2016	Zambia	C	L19I, M36I, P39Q, R41K, D60E, Q61E, I62V, L63P, H69K, I72I/K/M, V82V/I, L89M, I93L	V35T, E36E/K, T39E, E40D, S48T, V60I, Q102K, V118I, K122E, I135T, E138A, C162S, T165I, K173T, Q174K, D177E, I178L, D192D/N, T200A, I202I/V, Q207E, R211K, F214L, P243T, V245Q, S251S/I, A272P, I274I/V, K275K/R, R277K, E291D, V292I, S322L, G335D, R356K, M357R, K358R, G359T, T377M, T386I, K390R, A400T
20-103665	2016	Zambia	C	L10L/I/M/V, T12T/S, I15V, L19I, M36I, R41K, L63L/V, H69K, L89M, I93L	V35I/M/T, T39E/K, S48T, V60I, K64K/R, Q102K, K122E, A158S, C162S, K173T, D177E, T200A, Q207E, R211K, V245Q, A272P, R277K, T286A, E291D, V292I, V293I, Q334H, G335D, R356R/K, K358R, G359T, K385R, K390R, A400T
20-103668	2016	Zambia	C	I15V, L19I, M36L, R41K, I62I/V, L63A, I64M, H69K, L89M, I93L	V35T, E36A, T39E, E40D, S48T, N57N/S, V60I, Q102K, K103N, V118I, K122E, D123N, E138A, T139A, I159I/L, C162S, T165I, K173T, V179I, T200A/E, Q207K, R211K, F214L, V245Q, D250N, A272P, K275R, R277K, Q278H, K281R, E291D, V292I, Q334H, G335D, R356K, K358R, G359S, T377T/I/M, K390R, A400T
20-103672	2016	Zambia	C	T12S, I15V, L19I, M36I, R41K, L63T, H69H/Q, L89M, I93L	V35T, E36A, T39D, S48T, V60I, K101K/E, Q102K, K103K/N, K122E, D123D/E/G, E138A, C162S, K173A, Q174E, E194E/D, T200A, Q207E, R211K, V245Q, A272S, R277K, T286A, E291D, V292I, H315F, Q334H, G335D, R356K, K358R, G359T, K374K/R, T377M, K390R, A400T
20-103675	2016	Zambia	C	T12S, I15V, L19I/V, K20R, E35D, M36I, R41K, D60E, L63G/V, E65E/D, H69K, L89M, I93L	V35T, E36A, T39E, S48T, Q102K, I142I/T, C162S, K173T, Q174R, D177E, I178I/M, T200A, Q207A, R211K, V245Q, A272P, T286A, E291D, V292I, Q334N, G335D, R356K, K358R, G359T, Q373Q/H, T377I/M/V, K388R, K390R, A400T
20-103781	2016	Zambia	C	I15V, G16E, L19I, E35D, M36I, P39S, R41K, K45R, L63V, H69K, I72V, T74S, L89M, I93L	E6K, K11R, K20R, V35T, E36A, T39D, S48T, V60I, K65R, S68N, Q102K, V106M, Y115F, K122E, D123S, I142V, C162S, K173T, Q174K, D177E, I178L, V179D, M184V, T200A, Q207D, L210S, F227L, V245Q, A272P, R277K, K281R, E291D, V317A, Q334H, G335D, R356K, K358R, G359S, A376C, K388K/R, K390R, A400T
20-103782	2017	Zambia	C	L19I, R41K, L63P, C67Y, H69K, T74A, V77I, L89M, I93L	P4P/T, E6E/K, V35T, E36A, T39E, M41M/L, E44E/D, S48S/T, D67D/N, K70K/E, V90V/I, L100L/I, K101K/Q, Q102K, K103N, K122E, D123D/G/N/S, T139K/R, I142V, C162S, K173T, Q174K, I178L, Y181C, M184V, G190G/A, T200A, Q207E, R211K, T215Y, L228L/R, V245Q, E248D, D250E, A272A/P, R277R/K, T286A, E291D, V292I, D324D/E, Q334H, G335D, N348I, R356K, K358R, G359A/T, A371A/V, T377Q, V381V/I, K390R, A400T
20-103786	2017	Zambia	C	K14K/R, I15V, L19I, E35E/D, M36I, R41K, R57R/K, H69K, T74S, L89M, I93L	V8I, V35T, E36A, T39D, S48T, Q102K, C162S, K173I/M/T, Q174K, D177E, G196I/M/V, T200A, Q207E, R211R/K, K238K/R, V245Q, E248N, R277K, T286T/A, E291D, V292I, V317A, S322S/A, Q334H, G335D, R356K, M357R, K358R, G359T, T377M, T386I, K390R, A400T
20-103787	2017	Zambia	A/C	T12T/N, K14K/R, I15V, L19Q, K20R, M36I, R41K, L63V, H69K, L89L/I/M, I93L	P4K/S, V35I, S48T, V60I, A98A/S, Q102K, D121Y, K122E, D123D/E, C162S, K173T, Q174Q/K, D177E, T200A, Q207E, V245Q, E248D, D250E/K, S251D, D256D/G, A272P, R277K, E291E/D, V292I, K311R, G335D, R356K, M357K, G359S, A376S, T377M, K390R, E399E/D, A400I
20-103788	2016	Zambia	C	T12S, I15V, L19I, M36I, N37S, R41K, L63P, H69K, L89M, I93L	V35T, E36A, T39E, E40D, K43K/R, S48T, K49R, Q102K, K122E, D123N, T139T/A, C162S, K173T, D177E, I178M, T200A, Q207D/E, R211K, V245Q, E248D, D250E, A272S, T286A, V292I, I309L, Q334Q/H, G335D/E, R356K, M357R, K358R, G359T, T369A, V372V/I, I375I/V, T377T/M, K390R, A400T
20-103789	2016	Zambia	C	L19I, L33L/V, N37N/S, R41K, D60E, L63T, H69K, V77V/I, L89M, I93L	P4P/S, V35T, E36A, T39E, S48T, Q102K, K122E, D123N, A158S, C162S, K173A, D177E, T200A, Q207G, R211K, V245Q, A272Q, R277K, K281R, T286A, E291D, V292I, I326I/T, Q334Q/H, G335D, R356K, M357Q, K358R, G359T, K366R, T369A, E370E/A, A371V, I375V, T377M, K390R, A400T
20-103790	2016	Zambia	C	I15V, L19I, E35D, M36I, R41K, D60E, Q61E, L63P, H69K, V77I, L89M, I93L	K11S, V35T, S48T, I50V, V60I, Q102K, K122E, D123N, C162S, K173A, Q174K, D177E, I178L, V179I, T200A, Q207E, R211K, V245Q, E248D, A272P, K275R, E291D, V292I, P294T, K311R, V317T, S322T, D324E, Q334D/N, G335D, R356K, M357R, K358R, G359T, A360A/T, T377M, K390R, A400T
20-103791	2016	Zambia	AG	L10L/F, V11V/I, T12T/S, I13I/V, I15I/V, L19L/I, K20K/I, E35D, M36I, R41K, L63L/V, H69K, T74T/S, L89M, I93I/L	V35T, V60V/I, Q102K, K122K/E, D123D/N, I135I/V, C162A/G/S/T, F171F/Y, K173T, Q174K, D177D/E, T200A, Q207A/D/E, R211K, V245K/Q, D250E, S251S/D/G/N, A272P/S, I274I/V, R277K, T286A, E291D, V292I, R307R/K, H315H/Y, S322S/A, I326I/V, Q334Q/H, G335D, F346F/H/L/Y, R356K, M357M/K, K358R, G359S/T, T369T/A/I/V, A371A/V, Q373Q/H, I375I/M/V, A376A/V, T377T/A/I/M/V, T386T/A, K388K/R, K390R, A400T
20-103792	2016	Zambia	C	T12S, I15V, L19I, M36I, R41K, L63P, H69Q, I93L	E6D, K20R, V35T, E36A, T39D, Q102K, C162S, K173A, D177E, T200A, Q207E, R211K, V245K, A272P, L283I, T286V, K287K/R, E291D, V292I, V317A, Q334H/N, G335D, E344D, R356K, K358R, G359T, T377M, K390R, A400T
20-103793	2016	Zambia	C	K14K/R, G16E, K20K/R, M36I, P39S, R41K, R57R/K, I62K, L63T, H69K, L89M, I93L	V35T, T39E/K, S48T, E53D, Q102K, K122E, D123N, C162S, K166R, K173A, Q174Q/R, D177E, I178I/M, T200A, Q207E, R211K, V245Q, E248N, A272P, E291D, V292V/I, V293I, V317A, Q334N, G335D, R356K, M357L, K358R, G359T, K366R, A376A/T, T377M, K390R, E399E/D, A400T
20-103892	2016	Zambia	C	T12T/A, L19I, M36I, R41K, D60E, Q61E, L63P, H69K, L89M, I93L	K32Q, V35K, E36A, T39D, S48T, Q102K, D121H, K122E, I135T, T139T/A, K173A, Q174E/K, D177E, T200A, Q207E, R211R/K, V245Q, D250E, R277K, T286A, E291D, V292I, Q334N, G335D, R356K, K358R, G359T, T377M, K390R, A400T
20-103895	2016	Zambia	C	T12S, I15V, L19I, M36I, L63T, H69K, L89M, I93L	V35T, E36A, T39E, S48T, Q102K, K122K/E, D123E, C162S, K173I, Q174K, D177E, Q207E, R211K, V245Q, A272K, E291D, V292I, E297A, Q334H, G335D, R356K, K358R, G359T, T377M, K390R, A400T
20-103897	2016	Zambia	C	T12S, I15V, L19I, K20M, M36I, R41K, L63V, H69K, T74S, L89M, I93L	V35T, E36A, T39E, E53E/D, V60I, D67N, T69D, K70R, Q102K, K103N, V108I, K122E, D123S, I135T, C162S, S163S/T, K173T, D177E/G, M184V, Q197Q/A/E/P, T200A, I202I/V, E203E/A/P/Q, Q207E, R211K, K219E/Q, H221Y, V245K, D250E, A272Q, R277K, L283I, R284R/K, E291D, Y318F, Q334N, G335D, T338S, A355A/T, R356K, M357R, K358R, G359T, K366R, A371A/V, I375A/V, T377L, S379C, K390R, E399D, A400T
20-103900	2016	Zambia	C	L19V, E35D, M36I, R41K, L63T, H69K, T74S, V77I, L89M, I93L	V35T, E36A, T39E, S48T, A62A/V, K65R, S68S/D/E/G/K/N/R, K70K/T, A98A/G, K101E, Q102K, V106V/M, K122K/E, I135K, C162S, D177D/E, V179I, Y181Y/C, M184V, Y188Y/F, G190A, T200A, Q207E/G, R211K, F214F/L, V245K, K249Q, A272P, T286T/A, E291E/D, V292I, V317V/A, Y318F, I329L, Q334H/N, G335D, R356K, K358R, G359A, T369A, T377L, K390R, Q394Q/L, A400T
20-103902	2016	Zambia	C	T12S, I15V, L19I, M36M/I/V, N37N/S, P39P/S, R41K, Q61D/E, L63T, H69K, T74A, L89M, I93L	P14P/L, V35T, E36V, T39E, S48T, S68S/G, Q102K, K122E, D123S, I135T, C162S, K173T, V189I, T200A, Q207E/G/K/R, R211R/K, F214F/L, V245Q, D250E, K275Q, V276T, R277K, T286A, E291D, V292I, D324E, Q334H, G335D, R356K, M357R, K358R, G359T, A376I, T377M, T386A, K390R, E396D, A400T
20-103909	2016	Zambia	C	I15V, L19I/T, K20R, M36I, N37N/D, P39L, R41R/K, L63T, H69K, L89M, I93L	P4P/S, E6E/A/K/T, V35T, T39D, Q102K, K103N, K122E, D123G, C162D/G/N/S, K173A, D177E, T200A, I202V, Q207V, R211K, V241I, V245Q, A272S, R277K, K281K/R, T286A, E291E/D, V292I, V293V/I/M, L301L/M, D324D/E, Q334Q/D/E/H, G335D, R356K, K358R, G359T, T377M, K390K/R, A400T
20-103911	2016	Zambia	B/C	T12T/S, I13V, L19L/I/M, K20K/R, E35D, R41K, L63P, I64V	V35K, E36A, T39E, S48T, Q102K, K122K/E, I142V, C162S, K173A, Q174Q/H, D177E, I178V, T200A, Q207E, R211K, V245V/I, D250E, A272P, T286A, E291D, V292I, Q334H, G335D, R356K, K358R, G359T, T377L, T386T/I, K390R, A400T
20-103914	2016	Zambia	C	T12S, L19T, M36I, L63P, I64L, H69K, I93L	K20R, V35T, E36A, T39E, K46Q, S48T, K65R, S68N, A98G, K101E, Q102K, V108I, K122E, D123S, C162Y, K173A/T, Q174K, D177E, Y181C, M184V, V189I, G190A, T200A, Q207E, R211R/K, V245Q, A272P, R277K, Q278N, E291D, V292I, P294A, Y318F, D324D/E, Q334N, G335D, R356K, K358R, G359S, T377L/Q, S379S/C, K390R, A400T
20-103921	2016	Zambia	C	I15V, L19L/I, M36I, R41K, L63V, E65E/K, H69K, L89M, I93L	P4S, K20R, V35T, E36A, T39E, S48T, V60I, Q102K, K103Q, K122E, D123S, E138A, C162S, K173I/T, D192D/N, T200A, Q207E, F214F/L, V245Q, A272P, T286A, E291D, V292I, L303L/V, Q334H, G335D, R356K, M357I, K358R, G359S, K366K/R, T377T/I/M, K390R, A400T
20-103924	2016	Zambia	C	T12T/S, K14K/R, I15V, L19I/T, M36I, R41K, L63A, H69K, I72T, V82I, L89M, I93L	I2I/V, K20R, V35I/T, T39D, S48T, A98G, Q102K, V106V/M, V118V/I, K122E, T139S, C162S, K173A, D177E/G, Y181V, T200A, Q207E, R211K, F214L, F227F/L, V245Q, D250E, A272P, K275R, R277K, Q278N/S, T286A, E291D, V292I, V293V/I, G335D/E, R356K, M357R, K358R, G359T, A376G/T, T377I/M, T386V, K390R, A400T
20-103927	2016	Zambia	C	T12S, I15V, L19I, M36I, R41K, L63V, H69K, T74S, L89M, I93L	V8I, V35T, E36A, T39E, S48T, V90V/I, A98A/S, Q102K, K122E, D123N/S, I135T, C162S, K173T, Q174K, T200A, Q207E, R211K, V245C, E248N, A272P, R277R/K, T286A, E291D, V292I, L295M, G335D, R356K, M357L, K358R, G359A, T377T/I/L/P, T386T/I, K390R, K395K/R, E396D, A400T
20-103929	2016	Zambia	C	I15V, L19T, M36M/I, N37S, R41K, K43K/R, L63P, H69K, L89M, I93L	V35M, E36E/A/K/T, T39E, S48T, Q102K, K122E, D123D/G/N, A158S, C162S, K173A, T200A, Q207G, R211K, K238K/R, V245E/K/Q/T, E248E/D/K/N, D250D/E, A272P, R277R/K, E291D, V292I, Q334H, G335D, R356K, M357M/V, K358R, G359A/T, K366R, T377M, S379S/C, K390R, A400T
20-103930	2017	Zambia	C	T12S, L19V, E35E/D, N37S, R41K, D60E, Q61D, L63P, H69K, V77I, L89M, I93L	K20R, V35T, T39A, S48T, Q102K, K103K/N, K122E, D123N/S, T139T/A, C162S, K173A, Q174K, D177E, I178I/M/V, Y181Y/C, T200A, Q207A, R211R/E, F214L, H221H/Y, V245Q, E248D, A272P, E291D, V292I, P294P/T, Q334D/N, G335D, R356K, K358R, G359T, T369T/A/S, I375I/V, T377L, S379S/G, K385K/R, T386I/V, K388K/R, K390R, A400T
20-103934	2017	Zambia	C	T12S, I15V, L19I, K20R, M36I, N37D, R41K, H69K, I72I/L/M, I85I/V, L89L/M, I93L	E6K/R, V35T, T39E, S48T, Q102K, K122E, A158S, C162S, K173T, D177E, T200A, I202I/V, Q207E, V245Q, D250E, A272P, R284K, T286A, E291D, V292I, I329L, Q334D, G335E, R356K, K358R, G359H, Q373H, T377L, K390R, K395R, E396D, A400T
20-103937	2016	Zambia	C	I15V, L19I, R41K, D60E, Q61E, H69K, V77I, L89M, I93L	V35I, E36E/A, T39E, S48S/T, K65R, D67G, S68G, V75M, W88C, Q102K, K122E, D123G/S, I135T, C162S, K173T, Q174R, D177E, M184V, V189I, G190Q, T200A, I202V, Q207D, R211K, K219E, V245E/Q, A272P, R277K, Q334H/N, G335D, K350R, R356K, K358R, G359T, T377V, T386I, K390R, A400T
20-103939	2016	Zambia	C	I15V, L19I, E21E/K, E35D, M36I, N37N/D, R41K, G49G/E, D60E, Q61E/K, H69K, T74A, L89M, I93L	K11R, K22K/R, V35T, E36A, T39E, E40E/D, G45G/E, S48T, K49R, E53D, Q102K, K122K/E, C162S, K173A, P176P/S, D177D/E, I178L, V179I, Q197E, T200A, E204K, Q207D, R211K, V245Q, D250E, A272P, R277K, K281K/R, V292V/I, Q334N, G335D, R356K, M357R, K358R, G359T, A360A/T, A376A/T, T377I/M, S379A, K390R, A400T
20-103941	2016	Zambia	C	T12S, I15V, L19T, M36L, N37T, R41K, D60E, L63P, H69K, L89I, I93L	V8V/I, K20R, V21I, T27S, V35T, T39A, S48T, V60I, Q102K, V106V/I/M, K122E, D123S, C162S, K173T, D177E, I178L, T200A, I202I/V, E204K, Q207E, E224E/K, V245Q, E248Q, D250E, A272P, T286A, E291D, V292I, D324E, Q334H/Y, G335D, R356K, K358R, G359T, T386I/M, K390R, A400T
20-103942	2016	Zambia	C	T12S, I15V, L19I, M36I, R41K, D60E, Q61E, L63A/S/T, H69K, L89L/M, I93L	V35T, E36A, T39E, S48T, Q102K, K122E, D123R/S, C162S, K173T, Q174K, I178M, T200A, Q207E, R211K, V245Q, E248D, D250E, S251D/N, A272P, T286A, V292I, E297A, G335D, R356K, K358R, G359T, T369A, A376T, T377M, T386A, K390R, E396D, A400T
20-103944	2016	Zambia	C	T12T/S, I15I/V, L19L/I, M36I, R41K, L63S, H69K, I93L	V35T, E36A, T39E, S48T, Q102K, K122E, D123D/E, T139A, A158S, C162S, K173A/T, D177E, I178I/V, T200A, Q207E, R211R/K, V245K/Q, E248E/D/K/N, D250D/E, A272S, R277K, K281R, E291D, V292I, R356K, K358R, G359T, K366K/R, A376S, T377M, S379S/C, K385K/R, K390R, A400T
20-103975	2017	Zambia	C	T12S, I15V, L19I, K20K/R, E35D, M36I, R41K, L63L/P, H69K, L89L/M, I93L	M16M/L, V35T, T39E, A98A/G, Q102K, K122E, D123S, I135T, C162S, K173A, D177E, T200A, E204K, Q207E, R211K, F214L, I244V, V245Q, D250E, A272P, R277K, T286A, E291D, V292V/I, V293V/I, S322S/A, Q334D, G335D, R356K, M357R, K358R, G359A/T, T377M, S379S/C, I380I/V, K390R, A400T
20-103977	2016	Zambia	C	I15V, L19I, R41K, L63I, H69K, T74S, V77I, L89M, I93L	P4T, V35T, E36A, T39E, Q102K/R, K103K/N, K122E, D123S, A158A/S, C162S, F171Y, K173T, Q174K, V179I, T200A, Q207E, R211Q, E248N, D250E, A272S, E291D, V292I, E312Q, V317A, Q334H/N, G335D, R356K, M357M/I, K358R, G359A/T, A376T, T377M, K390R, E396D, A400T
20-103979	2016	Zambia	C	L10V, T12S, I13V, I15V, L19V, M36I, R41K, L63I/V, H69K, T74S, L89M, I93L	E6K, V35K, E36A, T39E, S48T, Q102K, V106V/M, K122E, D123N, C162S, K173T, D177N, V179D, T200A, Q207E, V245Q, D250E, S251D, A272P, R284K, T286A, E291D, V292I, P313S, V317A, Q334N, G335D, R356K, M357R, K358R, G359T, A360T, A376T, T377M, T386P, K390R, E396D, A400T
20-103981	2017	Zambia	C	T12S, I15V, L19I, M36I, R41K, L63S, H69K, I72I/M, L89M, I93L	V35T, E36A, T39E, S48T, Q102K, K122K/E, D123G, T139T/A, A158S, C162S, K173A/T, Q174K, D177E, T200A, Q207E, D250E, S251D, A272P, R277K, L283I, T286A, E291D, V292I, Q334H, G335D, R356K, K358R, G359T, T377M, I380V, T386I, K390R, A400T
20-103983	2016	Zambia	C	T12T/S, K14K/R, I15V, L19I, M36I, R41K, D60E, Q61D/E, H69K, L89M, I93L	P4S, V8I, V35T, E36A, T39E, S48T, Q102K, D123E, I135T, C162S, K166K/R, F171F/Y, K173A/V, Q174Q/H/K/N, D177E, T200A, I202V, Q207E, R211K, V245Q, E248D, A272P, T286A, V292I, E297K, A304A/E, Q334H, G335E, R356K, M357I, K358R, G359A, T377M, K390R, A400T
20-103986	2017	Zambia	C	I15V, L19I, M36I, R41K, L63I, H69K, T74S, L89M, I93L	P4P/H, E6E/D, K11K/T, V35T, E36A, T39D, S48T, K49R, Q102R, K122E, D123N, C162S, K173A, Q174K, D177E, G196E, T200T/A, I202V, Q207E, R211K, P243T, V245Q, D250E, A272P, K275R, R277K, E291D, V292I, K311R, V317A, Q334H, G335G/D, R356K, K358R, G359T, V365I, K366R, A376S, T377M, T386I, K390R, A400T
20-103989	2016	Zambia	C	T12S, L19I, M36I, N37N/K, R41K, L63V, H69K, I72M, T74S, L89M, I93L	V8I, K20R, V35T, T39N, S48T, V60I, Q102K, K122E, D123N, E194D, T200E, E203Q, Q207D, R211K, V245Q, E248D, D250E, A272P, T286A, E291D, V292I, Q334Q/H, G335D, R356K, K358R, G359T, V365I, K390R, E396D, A400T
20-103991	2016	Zambia	A1	L10L/I, K14K/R, E35D, M36I, R41K, R57K, D60D/E, I62I/V, L63L/K/M/Q, H69K, L89M	V35T, T39T/A, V60I, Q102K, K122E, D123S, I135T, C162S, T165T/I, K173K/A/E/T, Q174K, D177E, Q207A, R211S, F214L, V245V/A, E248D, D250E, A272P, R277K, T286A, P294T, E312E/D, P321P/Q, D324E, Q334Q/H/P, G335D, M357K, K358R, G359S, K366R, T369T/A, A371V, I375V, A376V, T377L/M, T386S, K390R, A400T
20-103993	2016	Zambia	C	I15V, G16E, E35D, M36I, R41K, K45K/R, I62I/V, L63L/P, H69K, I72V, L89L/M, I93L	V8V/I, V35T, E36E/A, T39E, S48T, Q102K, K122E, K173T, Q174K, D177E, T200A, Q207A/G, R211E/K, V245K, A272P, R277K, T286A, E291D, V292I, Q334E, K358R, G359T, I375I/V, T377T/L/M/S, K388K/R, K390R, E399D, A400T
20-103994	2017	Zambia	C	I15V, L19I, M36I, R41K, R57K, H69K, K70R, L89M, I93L	T27S, E29E/D, V35T, E36A, T39E, S48T, Q102K/R, K122E, D123S, C162S, K173T, Q174K, T200A, Q207E, R211K, V245L, D250E, A272S, T286T/A, E291D, V292I, K311K/R, Q334Q/H, G335D, R356K, K358R, G359N, A376S, T377M, T386I, K390R, A400T
20-103995	2016	Zambia	C	T12S, I15V, L19I, E35E/D, M36M/L, N37S, R41K, L63A/P/S, H69K, L89M, I93L	V35T, E36A, T39E, S48T, Q102K, K122K/E, D123E, I142V, C162S, D177E, T200A, E204E/D, Q207A/G, R211K, V245Q, A272P, T286T/A, E291D, V292I, I329I/L, Q334D/H, G335G/D, R356K, M357M/I, K358R, G359T, T377M, K390R, A400T
20-103996	2016	Zambia	C	I15V, G16G/E, L19I, E35D, M36I, R41K, H69K, T74S, L89M, I93L	E6N, K11Q, V35T, T39N, T69S, Q102K, K122E, D123N, I135T, C162S, K173A, D177E, T200A, I202V, E204K, Q207E, R211K, F214L, P243Q, V245Q, A272S, R277K, E291D, V293I, V317A, I329V, Q334D/N, G335D, R356K, K358R, G359T, K366R, T377M, S379C, K390R, A400T
20-103997	2016	Zambia	C	I15V, L19T, E35D, M36I, N37D, R41K, L63L/S, H69K	E6Q, V35T, T39E, S48T, V60I, V118I, K122E, D123D/G, I135T, E138A, Q145C, C162S, K173T, Q174K, V179I, T200A, R211K, F214L, V245Q, S251V, A272S, L283I, A288S, V292I, I329V, Q334D, G335D, R356K, M357R, K358R, G359T, T377Q, T386V, K390R, A400T
20-103999	2016	Zambia	C	I15V, L19I, M36I, N37N/T, R41K, L63P, I64L, H69K, L89M, I93L	V35T, E36A/V, T39E, S48T, D76D/G, A98G, Q102K, K122E, C162S, K173T, D177E, T200A, Q207E, R211K, V245T, D250D/E, R277K, E291D, K311R, P313S, Q334H, G335D, R356K, K358R, G359S, K366K/R, A376S, T377M, K385K/R, K388R, K390R, A400T
20-104000	2016	Zambia	C	I15V, L19T, E35D, M36I, N37E, K45R, L63V, H69K, T74S, L89M, I93L	K20R, V35T, E36A, T39D, S48T, K49K/R, V60I, K82R, D86E, Q102K, K122E, D123N/S, C162S, K173A, Q174K, D177D/E, I178I/M, T200E, Q207K, R211Q, V245K, D250D/E, R277K, L283I, T286A, E291D, V292I, S322T, Q334D/E, N348N/T, R356K, M357M/T, K358R, G359S, T377T/M, K388K/R, K390R, A400I
20-104001	2017	Zambia	C	T12S, L19I, K20R, M36I, R41K, H69K, L89M, I93L	K20R, V35T, T39E, M41L, S48T, V60V/I, S68S/G, L74L/V, A98G, Q102K, K103N, V108V/I, K122K/E, D123D/N, I135L, C162S, K173T, D177E, I178I/M, M184V, T200A, E203E/D, Q207D, R211K, T215Y, P225P/H, V245Q, A272P, V276V/I, L283I, E291D, V292I, Q334H, G335D, R356K, K358R, G359T, T369V, A371V, I375I/V, T377M, K390R, A400T
20-104006	2017	Zambia	C	T12S, I15V, L19T, M36I, L63P, H69K, L89M, I93L	V35M, E36A, T39E, S48T, V60I, D67N, K70R, Q102K, K103N, V118I, I135T, C162S, K173A, Q174K, M184V, Y188Y/H, G196E, T200A, Q207E/K, R211K, F214L, K219E, L228L/H, V245M, D250E, A272P, R277K, R284K, T286A, E291D, V293I, K311K/R, S322A, Q334H/R, G335D, R356K, K358R, G359S, T369A, A371V, A376S, T377I, K390R, A400T
20-104016	2016	Zambia	C	T12S, I15V, L19T, E35D, M36I, N37D, D60E, Q61E, L63P, H69K, L89M, I93L	V35T, E36A, T39E, K46Q, S48T, K49R, K65R, S68G, T69I/V, A98G, Q102K, K103H, V108I, K122E, I135T, T139R, C162S, E169A, K173A, D177E, Y181C, M184V, G190A, E194D, G196E, T200A, E204K, Q207D, L210M, R211K, F214L, V245E, A272P, R277K, E291D, V292I, H315H/N, Q334N, G335D, R356K, K358R, G359S, T377L, S379S/C, V381V/I/M, K388R, K390R, A400T
20-104018	2016	Zambia	C	T12S, I15V, L19T, M36I, R41K, K45K/R, D60E, L63T, I64I/V, H69K, I93L	V35T, E36A, T39E, S48T, V60I, K65R, Q102K, K103N, V106M, K122E, D123N, T139M, K173T, Q174K, T200A, Q207E, R211I/K, V245Q, D250E, R277K, T286T/A, E291D, V292V/I, V293V/I, S322S/A, Q334H, G335D, R356K, K358R, G359S, T377I/M, K390R, A400T
20-104870	2016	Zambia	C	T12P/S, L19V, N37S, R41K, K45R, R57K, D60E, I62V, L63S, H69T, I72V, V77I, L89M, I93L	K11R, V35T, E36A, T39E, E40D, S48T, V60I, Q102K, C162S, K173T, T200A, Q207E, R211K, V245K, D250E, A272P, R277K, E291D, V292I, V293I, K311R, Q334N, G335D, E344E/D, R356K, M357R, K358R, G359T, T377Q, K390R, A400T
20-104871	2016	Zambia	C	T12E, I15V, L19I, M36I, N37S, R41K, H69K, L89M, I93L	E6D, V35T, E36A, T39A, S48T, K49R, I50V, V60I, Q102K, I142V, C162S, K173T, I178L, T200A, Q207E, V245Q, D250E, A272P, R277K, K281R, T286A, E291D, V292I, K323R, Q334H, G335D, Y342F, R356K, M357R, K358R, G359S, K366R, T377L, S379C, K390R, E399D
20-104872	2016	Zambia	C	T12S, I15I/V, L19T, M36I, R41K, L63P, H69K, I93L	V35T, E36A, T39D, S48T, Q102K, K122E, D123G, C162S, K173A, Q174K, T200E, Q207E, R211K, V245Q, E248E/D, S251S/N, A272P, R277K, T286A, E291D, V292I, Q334H, G335D, R356K, M357M/L, K358R, G359T, K366R, T377V, T386I, K390R, A400T
20-104873	2016	Zambia	C	T12P/S, G17G/S, L19I/T, M36I, R41K, L63P, H69K, L89M, I93L	K11K/Q, V35T, E36E/A, T39E, S48S/T, V60I, Q102K, D121H, K122E, D123S, I135R/T, C162S, K173A, Q174K, D177E, I178I/M, T200A, Q207E, R211K, V245Q, E248D, D250E, A272P, K275R, R277K, Q278N, T286A, E291D, V292I, S322S/A, Q334H, G335D, R356K, M357V, G359A/S, T377M, K390R, A400T
20-104887	2016	Zambia	C	T12S, I15V, L19L/I, M36I, N37S, R41K, D60E, Q61E, L63P, H69K, L89M, I93L	V21I, V35T, T39E, S48T, V60I, Q102K, K122E, D123N, I135T, C162C/A/G/S/T, K173A/T, D177E, I178L, T200A, I202V, E204K, Q207E, R211K, V245Q, I257L, A272K, R277R/K, K281K/R, E291D, V292I, Q334H, G335D, R356K, K358R, G359S, T377M, K390R, A400T
20-104893	2016	Zambia	C	T12S, I15V, L19I, E35D, M36I, R41K, K45R, I62V, L63V, H69K, T74S, L89M, I93L	V35T, E36A, T39E, Q102K, D121H, K122E, D123S, C162S, K173T, Q174R, I178L, T200A, Q207E, F214L, L228M, D250E, A272S, T286A, I329V, Q334Y, G335D, R356K, K358R, G359T, V365I, T377M, K390R, E396D, A400T
20-104895	2016	Zambia	C	T12S, I15V, L19I, M36I, R41K, L63P, H69K, K70R, L89I/M, I93L	V35T, E36A, T39E, S48T, Q102K, K122E, D123E, A158S, C162S, T165T/I, E169E/D, K173A, D177E, T200A, Q207E/G, R211K, V245Q, D250E, A272P, R277R/K, E291D, V292I, D324E, Q334H/N, G335D, R356K, K358R, G359T, K366K/R, T377M, T386I, K390R, A400T
20-104899	2017	Zambia	C	I15V, L19L/I, E35D, M36I, R41K, L63V, H69K, T74S, L89M, I93L	V35T, T39E, S48T, Q102K, K122E, D123N, I142V, C162S, K173A, Q174K, D177E, G196S, T200A, Q207E, R211K, F214L, P243Q, V245Q, D250E, A272P, R277K, K281R, T286A, E291D, V292V/I, V293V/I, Q334N, G335D, R356K, K358R, G359S, A376S, T377L, K390R, E396E/D, A400I/V
20-104901	2016	Zambia	C	T12S, I15V, L19I, M36I, R41K, D60E, L63P, C67S, H69K, L89M, I93L	V35K, E36A, T39E, S48T, V60I, Q102K, K122E, D123G, C162S, K173A, D177E, I180V, T200A, Q207E, V245Q, A272P, R277K, A288S, E291D, V292I, P313T, Q334D, G335D, R356K, M357T, K358R, G359S, T377M, K390R, A400T
20-104904	2016	Zambia	C	I15V, M36I, R41K, L63A, H69K, I93L	V35K/Q, T39D, S48T, V60I, A98G, Q102K, K122E, D123S, I135T, C162S, K173A, Q174K, D177E, T200E, Q207E, R211K, F214F/L, V245Q, T286A, E291D, S322S/T, D324D/E, Q334H, G335D, R356K, K358R, G359T, T377T/M, T386I, K390R, A400T
20-104906	2016	Zambia	C	T12S, I15V, G16G/E, L19I, K20K/R, E35D, M36I, N37N/D, P39P/S, R41R/K, R57R/K, L63V, E65E/K, H69K, T74S, L89M, I93L	K20K/R, V35K/R, E36E/A, T39E, Q102K, K122A, D123D/G/N/S, K173D/N, Q174K, D177E, T200T/A, Q207Q/E/L/V, R211K, F214L, L228L/H, V245Q, D250E, S251D/N, A272P, R277K, L283L/I, T286T/A, E291D, V292I, I329I/L/M, Q334D/H/L/V, G335D, R356K, K358R, G359T, T377V, K390R, E399E/K, A400T
20-104960	2017	Zambia	C	I15V, L19T, M36I, N37N/S, R41K, L63L/A/I/P/T/V, E65E/D, H69K, I72I/M, I93L	K20R, I31I/M, V35M, E36A, T39E, S48T, C162S, K166K/R, K173A, Q174K/R, D177E, I178I/M, G196M, T200A, E204E/D, Q207E, R211K, V241I, V245V/A/E/K/M/T, A272S, T286A, E291D, V293V/I, Q334H, G335D, R356K, M357R, K358R, G359T, T369S, V372I, T377V, T386I, K390R, A400T
20-104965	2017	Zambia	C	L10V, I15V, L19T, M36I, R41K, L63V, H69K, I72I/M, T74S, L89M, I93L	V35T, E36A, T39D, S48T, K49K/R, V60I, Q102K, K122K/E, C162S, K173T, Q174K, I178L, T200A, Q207E, R211K, V245Q, A272P, T286T/A, E291D, V292I, D324E, Q334N, G335D, R356K, K358R, G359T, T377I/L/M, S379A, K390R, A400T
20-104968	2017	Zambia	C	T12S, I15V, L19I/V, M36I, N37N/S, R41K, K45K/R, L63I/S, H69K, K70R, L89I	K32R, V35K/T, E36A, T39E, S48T, V60I, Q102K, K104R, V118I, D121Y, K122E, C162D, K173T, Q174K, D177E, T200A, Q207A, R211R/K, F214L, V245Q, E248E/D, K249K/Q, S251S/N, R277K, K281R, T286A, E291D, V292I, D324D/E, I329L, Q334H, G335D, R356K, M357M/L, K358R, G359T, T377T/A/L/M/P/V, V381V/I, K390R, A400T
20-104969	2017	Zambia	C	T12S, I15V, L19T, E35D, M36I, R41K, K45R, R57R/K, L63P, H69K, L89M, I93L	E6E/K, E28A, V35T, T39E, M41M/L/R, S48T, K49K/R, E53D, V60V/I, K65K/R, S68S/G, K70K/T, K101H, Q102K, Y115F, F116Y, K122E, Q151M, C162T, K173A, Q174K, D177E, V179I, M184V, G190S, T200A, I202I/V, Q207E, R211R/K, F214L, V245Q, A272P, V292I, E312E/A, Q334N, G335D, R356K, K358K/R, G359A/T, Q373Q/H, K374K/R, I375I/V, T377L/Q, S379S/C, K385K/R, T386T/I, K390R, A400T
20-104970	2017	Zambia	C	T12S, I15I/V, L19T, M36I, R41K, I64M, H69K, L89M, I93L	V35T, E36A, T39E, S48T, T69T/S, Q102K, K122E, D123G, C162S, K166R, K173A, Q174K, D177E, E194E/D, T200A, Q207E, R211Q, F214L, V245Q, A272P, R277K, T286A, E291D, V292I, P294P/S, S322A, Q334H, G335D, K358K/R, G359T, K366K/R, Q367Q/K/L/M, T369V, A371A/V, I375V, T377I/M, K385K/R, K390R, A400T
20-104976	2017	Zambia	A/C	I15V, L19I, M36I, N37N/H, R41K, D60D/E, Q61Q/E, L63D/V, H69K, I72I/N, L89M, I93L	K20K/R, V35T, E36A, T39E, S48T, V60I, D67N, K70R, Q102K, K103N, V108I, K122E, D123S, I135T, C162S, T165I, K173A, Q174N, D177E, M184V, T200A, Q207A, K219E, L228R, I244V, D250E, A272P, R277T, T286A, E291D, V292V/I, E312N, Y318F, D324E, G335D, N348I, M357K, K358R, G359S, K366R, A371V, I375V, A376V, T377Q, S379C, T386S, E396D, A400T
20-104977	2017	Zambia	C	T12S, I13V, I15V, L19I, E35D, M36I, R41K, L63V, C67Y, H69K, T74S, L89M, I93L	V35T, E36A, T39E, E40D, S48T, Q102K, K122E, D123G, C162S, K173V, Q174Q/K, D177E, T200A, Q207E, V245Q, A272P, K275Q, R277K, Q278H, K281R, T286A, E291D, V292I, Q334H, G335D, R356K, K358R, G359T, V365I, A371V, T377R, K390K/R
20-104981	2016	Zambia	C	I15V, L19I, K20K/M, E35D, M36I, R41K, R57K, H69K, V82I, L89M, I93L	K20R, V21I, V35T, T39E, E40A, K46Q, S48T, A62V, K64R, K65R, S68S/R, Q102K, V106M, D113D/N, S117S/Y, V118I, D121H, K122E, I135T, C162S, D177E, I178L, M184V, G196K/M, T200A, I202V, E204K, Q207E, R211K, F214L, F227L, L228Q, V245Q, D250E, A272P, V276V/I, L283I, T286V, E291D, V292I, I326V, Q334N, G335D, N348I, R356K, M357M/R, K358R, G359T, K390R, A400T
20-104982	2017	Zambia	C	T12S, I15V, L19I, M36I, N37Q, R41K, L63L/P, H69K, L89L/M, I93L	V35T, E36A, T39E, S48T, V60V/I, Q102K, K122E, D123D/N, I142V, C162S, Q174Q/K, D177E, T200A, Q207E, V245Q, E248D/N, A272P, R277K, K281K/R, T286A, E291D, V292I, V293I, Q334H, G335D, R356K, K358R, G359T, I375I/V, T377T/L/M/P, K390R, T397T/I, A400T
20-104983	2016	Zambia	C	I15V, Q18E, L19I, E35D, M36I, P39T, R41K, I62V, L63V, H69K, L89M	K20R, V35T, T39A, S48T, K49R, V60I, Q102K, K122E, I142V, C162S, K173R, Q174K, D177E, R211S, V245Q, A272P, R277K, T286A, E291D, V292I, V293I, S322A, D324E, I329L, G335D, R356K, M357S, K358R, G359T, A376S, T377M, K390R, A400T
20-104986	2016	Zambia	C	T12S, I15V, L19I, M36I, N37S, R41K, H69K, T74S, L89M, I93L, L97L/F	V35T, E36A, T39D, S48T, Q102K, D121Y, K122E, C162S, K173T, Q174K, D177E, I178L, T200A, Q207D, R211K, P243S, V245K, E248D, A272P, G273G/R, T286A, E291D, V292I, Q334H, G335D, R356K, K358R, G359S, T369T/A, A371A/T, A376T, T377M, K385R, T386P, K390R, A400T
20-104987	2016	Zambia	C	T12T/S, K14K/R, L19I/V, E35D, M36I, R41K, H69K, L89M, I93L	V21V/I, V35T, E36A/V, T39E, S48T, K49K/R, K82K/R, Q102K, K122E, D123S, I135I/A/L/S/T/V, E138E/A, T139T/I, C162S, R172R/K, K173A/V, D177E, I178I/L, T200A, I202I/V, E204K, Q207D, R211R/K, V245Q, A272P, R277R/K, K281R, T286V, E291D, S322S/A, I329L, R356K, K358R, G359T, K366K/R, T377M, T386T/I, K390R, A400T
20-104988	2017	Zambia	C	T12T/S, I13V, K14R, I15V, L19I, K20R, M36I, R41K, Q61E, L63T, H69K, L89M, I93L	P4H, V35T, T39E, S48T, K49R, E53E/K, V90I, Q102K, K103K/N/R/S, V106V/M, V108I, K122E, D123N, C162S, E169R, K173E, N175Y, D177G, M184V, V189V/I, G190A, E194P, G196E, Q197E, T200A, E203E/D, Q207E, R211K, F214L, V245Q, D250E, S251N, A272P, K275Q, E291D, V292I, Q334N, G335D, R356K, M357R, K358R, G359T, A360T, K366R, T369V, A371V, I375V, T377L, K390R, E399D, A400T
20-104989	2017	Zambia	C	L10M, T12S, I13V, I15I/V, G16E, L19T, M36I, R41K, I62V, L63N, H69K, L89M, I93L	E28K, K32E, V35T, E36A, T39D/E, E53D, V60I, Q102K, K103N, I135M, C162S, K173A, Q174K, D177E, T200A, Q207E, R211T, V245E, D250E, A272P, R277K, E291D, V292I, K311K/R, D324E, Q334N, G335D, R356K, K358R, G359T, K366R, T369A, A376V, T377M, K390R, A400T
20-104990	2017	Zambia	C	T12S, I15V, L19I, M36I, R41K, L63S, H69K, L89I, I93L	V35T, E36A, T39E, S48T, E53D, Q102K, K122E, A158S, C162A, K173T, D177E, T200A, Q207D, R211K, V245Q, A272P, T286A, E291D, V292I, K311K/R, Q334H, G335D, R356K, M357M/I, K358R, G359T, T377M, K390R, A400T
20-104991	2017	Zambia	C	T12S, I15V, L19T, K20R, E35D, M36I, R41K, R57K, L63P, H69K, L89L/M, I93L	V35M, E36A, T39E, S48A/E/K/T, Q102K, K122E, D123S, C162S, K173A/T, D177D/E/G, T200A, Q207A, R211K, V245Q, E248N, A272P, E291D, Q334D, G335D, R356K, M357R, K358R, G359T, A376A/T, T377Q, S379C, I380I/V, K390R, A400T
20-104993	2017	Zambia	C	K14R, I15V, L19I, E35D, M36I, R41K, L63T, H69K, I93L	V35T, E36M, T39E, S48T, K65R, Q102K, V106M, K122E, D123S, C162S, K173T, V179D, Y181Y/C, G196E/K, T200A, E204Q, Q207E, F214L, F227L, V245Q, D250E, A272P, K275Q, R277K, K281R, E291D, V292I, I329L, Q334R, G335D, R356K, K358R, G359T, K390R, A400T
20-104994	2017	Zambia	C	T12P/S, I15V, L19I, M36I, N37T, R41K, L63P, H69K, L89M, I93L	P4P/H, V8V/I, V35T, E36A, T39E, S48E, K49K/R, D67N, K70R, A98G, K101E, Q102K, K104K/R, V108V/I, D123E, C162Y, E169R, K173T, D177E, M184V, G190A, T200A, Q207E, R211N, T215T/I, K219E/Q, P225P/H, P243T, V245Q, R277K, K281R, T286A, E291D, V292I, Q334H/N/P/T, G335D, A355S/T, R356K, M357R, K358R, G359T, K366R, T369V, T377T/M, S379S/C, K390R, E399D, A400T
20-104995	2017	Zambia	C	T12P, L19I, E35D, M36I, R41K, L63V, H69K, T74S, V77I, L89M, I93I/L	P4P/S, V35T, E36A, T39E, E40D, S48T, Q102K, K122E, D123D/G/N/S, C162S, K173N, Q174K, D177N, I178V, T200A, Q207E, R211K, F214L, V245I, A272P, R277K, E291D, V292I, Q334N, G335D, A355S, R356K, K358R, G359T, A371A/T, T377M, K390R, A400T
20-104996	2017	Zambia	C	I15V, L19I, E35D, M36I, R41K, R57R/K, D60E, Q61E, H69K, L89M, I93L	E6D, V35T, E36A, T39E, E40D, S48T, V60I, K65R, S68G, Q102K, K103N, K104R, V106M, Y115F, K122E, C162S, K173T, Q174K, N175Y, D177E, T200A, Q207A, R211K, V245Q, D250E, A272P, K275Q, R277K, E291D, I326T, Q334E, G335D, R356K, M357R, K358R, G359T, T377L, S379C, K390R, A400T
20-104997	2017	Zambia	C	T12S, I15V, L19I, M36L, R41K, D60E, I62V, H69K, L89M, I93L	K13R, V35T, E36A, T39E, S48T, Q102K, K122E, D123S, C162H, K173A, Q174K, G196M, T200A, Q207E, R211K, P243S, V245E, A272P, R277K, E291D, D324D/E, I329V, Q334E, G335D, R356K, M357R, K358R, G359T, T377Q, T386I, K390R, E399D
20-104998	2017	Zambia	C	T12S, I15V, L19I/V, E35D, M36I, N37D, D60E, Q61E, L63P, H69K, I93L	V35T, E36A, T39D, S48T, Q102K, D123E, C162S, T165I, K173T, Q174K, T200A, I202V, Q207E, R211K, V245Q, D250D/E, A272P, T286A, E291D, V292I, L310I, V317A, K323K/R, I329I/V, R356R/K, K358R, G359T, A376T, T377L, T386A, K390R, A400T
20-104999	2016	Zambia	A2	L10L/M, I13V, G16E, E35D, M36I, R41K, R57K, L63V, H69K, T74T/A, L89M, T91V, I93L	V35T, T39M, A62V, K65R, S68S/N, K101E, Q102K, V106A, K122E, D123E, I135T, C162S, K173V, Q174K, D177E, T200E, Q207A, R211S, V245Q, S251N, A272P, R277K, K281R, T286A, E291D, V292I, E297K, A304E, E312D, G335D, F346H, R356K, M357K, G359S, A360T, D364E, K366R, I375I/M/V, T377M, S379S/A, T386I, K390R, E399D, A400I
20-105000	2017	Zambia	C	T12S, L19I, M36I, R41K, L63P, H69K, L89M, I93L	K20R, V35M, E36A, T39E, S48T, V60I, Q102K, K122E, D123G, C162S, K173A, D177D/E, T200A, Q207E, R211K, V245Q, R277K, Q278N, L283I, E291D, V292V/I, V317A, D324D/E, Q334N, G335D, R356K, K358R, G359A/T, T377M, K390R, A400T
20-105001	2017	Zambia	C	T12P, G16E, L19I/T, K20R, M36I, R41K, Q61E, H69K, K70K/R, I72V, L89M, I93L	K20R, V35M, T39E, M41M/L, K46K/Q, S48T, K65K/R, S68S/D/G/N, A98S, L100L/I, K101A, Q102K, V106A, E138A, C162S, V179I, M184V, T200A, I202V, Q207E, R211K, P225Y, P243T, V245Q, D250E, A272P, R277K, E291D, V292I, P294T, E297A, A304E, S322A, Q334N, G335D, P345P/Q, N348I, R356K, K358R, G359T, K366R, T369T/A, A376C/S, T377I, T386I, K390R, A400T
20-105002	2017	Zambia	C	K14R, I15V, L19I, M36I, N37D, R41K, D60E, H69K, L89M, I93L	V8V/I, V35T, S48T, V60I, Q102K, K122E, D123G, C162S, K173A, Q174K, D177E, I178L, V179I, T200A, Q207E, R211R/K, V245M, D250E, A272P, R277K, E291D, V292V/I, V293V/I, G335D, R356K, M357K, K358R, G359S, K366R, A376S, T377M, T386V, K388K/R, K390R, A400I
20-105003	2017	Zambia	C	L10M, T12P/S, I15V, G16G/E, L19T, E35D/N, M36I, N37N/D/G/S, R41K, K45R, L63S, H69K, I72I/V, L89M, I93L	V35T, T39K, K43K/E, S48T, V60I, D67D/N, K70R, Q102K, K103N, V108I, K122E, I135L, C162S, K173T, D177E, M184V, T200A, I202V, Q207K, K219E, V245Q, E248D, A272P, R277R/K, E291D, V292I, E297K, R307K, V317V/A, Q334D, G335D, R356K, K358R, G359S, A371A/V, A376S, T377M, S379C, K390R, A400L
20-105004	2017	Zambia	C	T12S, I15V, L19I, K20R, M36I, R41K, C67H/Y, H69K, L89M, I93L	V35T, T39E, S48T, K49R, Q102K, K122E, D123N, I132V, C162S, K173V, T200E, E204K, Q207A, R211K, V245Q, A272P, T286A, E291D, V292I, S322S/L, Q334H, P345P/S, R356K, K358R, G359T, T369A, K390R, I393I/M, A400T
20-105005	2017	Zambia	C	I15I/V, G16E, L19I, M36L, N37S, R41K, I47I/R, I54I/S, H69K, L89M, I93L	V35T, E36E/K, T39E, S48T, Q102K, K122E, D123N/S, C162S, K166R, K173A, Q174Q/K, D177E, T200A, Q207N, R211K, V245Q, E248D/N, D250D/E, S251S/N, A272P, I274V, R277K, Q278Q/H/K/N, K281K/R, E291D, V292I, I329V, Q334N, G335D, R356K, M357R, K358R, G359T, T377M/V, I380I/V, K390R, A400T
20-106982	2016	Zambia	C	R8R/Q, V11V/I, T12T/S, I15V, L19T, M36I, N37N/D, M46L, L63V, G68G/E, H69K, T74S, L89M, I93L	V35T, E36A, T39D, S48T, Q102Q/K, K122E, D123S, C162A, K173A, Q174K/T, D177E, I178L, T200A, Q207E, R211K, P243Q, V245Q, A272P, R277K, E291D, Q334N, G335D, R356K, K358R, G359T, K366R, T377L, K390R, K395R, A400T
20-106983	2017	Zambia	C	I15V, L19T, E35E/D, M36I, N37N/S, R41K, L63V, H69K, L89M, I93L	I5I/V, V35T, E36A, T39D, S48T, V60I, Q102K, K122E, I135K, I142V, C162S, K173A, Q174K, D177E, I178L, T200A, Q207E, R211R/K, F214F/L, V245E/K, K249K/Q, A272P, T286A, Q334N/S, G335D, P345Q, F346Y, R356K, K358R, G359T, T377M, T386V, K390R, A400I/T
20-106984	2017	Zambia	C	T12S, I15V, L19I/V, M36I, R41K, D60D/E, Q61Q/E, H69K, L89M, I93L	K11Q, K32K/I, V35T, T39K/N/R/S, S48T, V60I, Q102K, D121Y, K122E, D123G, I135T, C162Y, K173A, D177D/E, G196G/E/K/R, T200A, Q207E, R211K, P243P/A/T, V245Q, E248D, D250E, A272P, K275R, V276T, R277K, Q278H/Y, K281R, T286T/A, E291D, V292I, P294P/T, E312D, Q334Q/H/K/N, G335D, R356K, G359H, A360T, T377L, K390R, A400T
20-106985	2016	Zambia	C	V11V/I, T12P/S, I13V, I15V, L19I, K20R, M36I, R41K, L63S, H69K, L89M, I93L	V35T, E36A, T39E, S48T, V60I, Q102K, K122E, D123N/S, I135T, E138A, A158S, C162S, K173A, G196T, T200A, Q207E, F214L, V245Q, E248D, D250E, A272P, E291D, E297K, K311R, Q334H, G335D, R356K, K358R, G359T, T377Q, T386I, K390R, A400T
20-106987	2016	Zambia	C	T12S, K14R, I15V, L19I, E35D, M36I, R41K, L63V, H69K, T74S, L89M, I93L	E28K, K32E, V35T, E36A, T39E, S48T, Q102K, K103N, C162S, K173T, Q174K, T200A, Q207E/G, V245K, D250E, S251C, A272P, T286A, E291D, V292I, P294T, G335D, R356K, K358R, G359T, A376T, T377M, K390R, E396D, A400T
20-106991	2016	Zambia	C	T12S, I13V, I15V, L19I, M36I, R41K, L63V, H69K, T74S, L89M, I93L	V35T, T39E, S48T, K101E, Q102K, K122E, D123N, I135V, I142V, C162S, K173T, Q174R, G190A, T200A, Q207A, R211E, P243T, V245Q, D250E, S251V, A272S, R277K, K281R, E291D, V292I, V317A, Q334H, G335D, R356K, K358R, G359T, K366R, T369V, A376T, T377L, K385R, K390R, A400T
20-106992	2017	Zambia	C	T12S, K14K/R, I15V, L19I/V, E35D, M36I, N37S, R41K, L63P/S, H69K, L89M, I93L	E6K, V35T, E36A, T39E, S48T, V60I, Q102K/R, K122K/E, A158S, C162S, K173T, Q174Q/K, D177E, I178M, T200A, E204E/K, Q207D, R211K, F214F/L, V245Q, A272P, T286A, E291D, V292I, Q334R, G335D, W337W/R, R356K, K358R, G359T, T369A, K385K/R, K390R, A400T
20-106994	2017	Zambia	C	T12S, I13V, I15V, L19I, N37T, R41K, D60E, Q61E, H69K, V77I, L89M, I93L	K20K/R, V35M, T39T/A, S48T, V60I, A98G, Q102K, K122E, D123S, E138A, K173T, T200A, Q207E, R211K, P243T, V245Q, R277K, K281R, T286A, E291D, V293V/I, K311R, Q334N, G335N, R356K, K358R, G359N, A376S, T377M, K390R, A400T
20-106995	2016	Zambia	C	T12S, I15V, L19I, M36I, N37N/S, R41K, Q61D, L63H, H69K, I72V, I93L	T27T/A, V35T, E36A, T39E, S48T, Q102K, K122E, D123D/N, C162S, K173A, Q174K, D177E, T200A, Q207D/E, R211K, V245Q, A272P, E291E/D, V292V/I, S322S/A, Q334H, G335D, R356K, K358R, G359N/T, E370E/G, T377L/M, K390R, A400T
20-106997	2016	Zambia	C	I15V, M36I, R41K, H69K, V82I, I85V, L89M, I93L	V35T, E36A, T39E, E40D, K49K/R, Q102K, K122E, D123S, I135T, T139T/I, C162S, K173A, D177E, I178I/V, T200A, E204K, Q207E, R211K, F214L, V245Q, E248E/D, A272P, R277K, T286A, E291D, V292V/I, P294T, E297K, L310I, K311K/R, Q334H, G335D, R356R/K, K358R, G359T, T377Q, T386T/I, K390R, A400T
20-106998	2017	Zambia	C	T12S, I15V, L19I, M36I, N37D, R41K, L63P/S, H69K, I93L	E28A, V35T, T39E, S48T, V60I, D67N, K70R, K101E, Q102K, V106M, D121Y, K122E, I135I/T, C162S, K173T, Q174K, D177E, M184V, E194K, G196E, T200A, I202V, Q207E, F214F/L, K219E/Q, F227F/L, V245Q, D250S, A272S, T286A, A288A/T, E291D, V292I, E312E/G, P313T, V317A, D324D/E, I329V, G335G/D, R356K, K358R, G359T, T369A/V, T377V, K390R, A400T
20-107000	2017	Zambia	C	I15V, L19I, M36L, N37A/G/S/T, L63P, H69K, V77I, L89M, I93L	V35T, E36A, T39E, S48T, E53D, Q102K, D121H, K122E, D177E, T200A, E204D, Q207D, R211K, V245Q, D250E, A272P, T286A, E291D, V292I, V317V/A, I326I/V, Q334D/E, R356R/K, K358R, G359S, T377M, K390R, A400T
20-107003	2016	Zambia	C	I15V, L19Q, E35D, M36I, N37E, R57K, I62V, L63P, H69K, T74S, L89M, I93L	V35T, E36A, T39E, S48E, Q102K, Y115C, D123E, I135T, I142L, C162S, K173T, Q174K, T200A, Q207E, R211K, F214L, V245Q, E248D, D250E, A272P, T286A, E291D, V292I, E297A, I329L, Q334D, G335D, R356K, K358R, G359T, V365I, T377M, K390R, Q394H, A400T
20-107004	2016	Zambia	C	T12S, K14N, I15V, L19I, K20R, M36L, N37S, R41K, D60E, L63P, H69K, L89M, I93L	P4P/S, I5I/V, E6K, V8I, V35T, T39S, S48T, Q102K, K122E, C162S, K173T, D177E, T200A, Q207E, V245Q, S251D, A272P, E291D, V292I, I329L, Q334N, G335D, R356K, K358R, G359T, T377L, S379A, T386I, K390R, A400T
20-107006	2017	Zambia	C	I15V, L19I, M36I, R41K, H69K, L89M, I93L	T27T/S, V35K, E36A, T39E, S48T, Q102K, K122E, D123D/N, C162S, F171Y, K173T, Q174K, T200A, Q207E, R211K, V245K, D250E, R277K, T286A, E291D, V292I, I329L, Q334N, G335D, Y342Y/F, R356K, K358R, G359T, T377M, S379C, K390R, A400T
20-107008	2017	Zambia	C	T12A, I15V, G16E, L19I, E35D, M36I, L63T, H69K, T74S, L89M, I93L	E6D, K11K/R, V35T, T39D, S48T, K82K/E, Q102K, K122E, D123N, I135V, E138A, C162A, K173A, Q174K, D177E, I178M, T200A, Q207E, R211R/K, V245Q, A272Q, T286A, E291D, V293I, V317V/A, I326V, Q334H, G335D, T338S, R356K, M357R, K358R, G359T, A371V, I375V, S379G, T386I, K390R, A400T
20-107009	2017	Zambia	AG/C	I13V, K14K/R, K20R, M36I, N37N/D, R41N, L63H, H69K, L89M, I93L	P4P/S, E6E/K, V21V/I, V35T, E36A, T39K, K43Q, S48T, V60I, Q102K, D121Y, K122E, C162S, K173T, D177E, T200A, Q207E, R211K, V245Q, R277R/K, K281R, E291D, V292I, I329L, Q334H, G335D, R356K, M357R, K358R, G359T, K366R, T377M, K390K/R, A400T
20-107011	2017	Zambia	C	L10M, T12T/A, I13V, I15V, L19I, E35D, M36I, N37D, R41K, I62V, L63V, H69K, A71T, I72V, T74S, V77V/I, L89L/M, I93L	V35T, E36A, T39D, S48T, E53D, Q102K, K122E, D123N, A158A/S, C162C/A/G/S, K173A/T, Q174K, I178I/L, T200A, Q207E, R211K, V245Q, D250E, S251D, A272P, R277K, E291D, V292I, V317V/A, D324D/E, Q334N, G335D, R356K, K358R, G359T, V365V/I, K366R, T377M, S379C, K390R, A400T
20-107012	2017	Zambia	C	T12S, I15V, L19V, M36I, R41K, H69K, T74S, L89M, I93L	E6E/D, V35K/T, T39E, G45G/E, S48T, V60V/I, Q102K, K122E, D123G, I135T, C162S, K173A, D177E, Q197Q/E, T200T/A, Q207A, R211K, V245Q, E248D, A272P, E291D, V292I, K311R, I326V, Q334N, G335D, R356K, K358R, G359T, T377L, K390R
20-107029	2017	Zambia	C	T12S, I15V, L19T, K20R, E35D, M36I, R41K, H69K, V82I, L89M, I93L	V35T, E36L, T39E, S48T, Q102K, K104K/R, K122A/P, C162S, K173T, Q174K, D177E, V179E, T200A, Q207A, R211K, V245K, A272S, R277K, K281K/R, V292I, H315Y, S322E, G333G/R, Q334H/P, G335E, R356K, K358R, G359T, T377L, T386I, K390R, A400T
20-107030	2017	Zambia	Complex	I15V, G16E, L19T, M36L, N37S, R41K, L63S, H69K, V77V/I, L89M, I93L	V35T, E36A, T39E, K43R, S48T, Q102K, K122E, C162S, K173A, Q174K, D177E, G196M, T200A, Q207D, R211K, V245Q, A272P, R277K, E291D, V292I, Q334N, G335D, R356K, K358R, G359T, A360T, K366R, T377Q, T386I, K390R, A400T
20-107031	2017	Zambia	C	I13I/V, I15V, L19I, E35D, M36I, R41K, K45K/R, R57R/K, I62I/V, L63T, H69K, A71T, I93L	K20R, V35T, E36A, T39E, S48T, V60I, Q102K, K122E, D123N, A158S, C162S, K173A, D177E, G196K/R, T200A, Q207N, R211K, K223K/R, V245K/Q, D250E, S251N, A272P, T286A, E291D, V292I, V293V/I, D324D/E, G335D, A355A/T, R356K, K358R, G359T, K366K/R, T377M, K390R, E399D, A400T
20-107033	2017	Zambia	C	T12S, I15V, G16A, L19I, M36M/I/L, N37N/S, R41K, H69K, T74T/A, L89M, I93L	K20R, T27S, V35T, E36A, T39E, S48T, K49R, V60I, K101E, Q102K, I135T, E138T, C162A, K173A, Q174R, D177E, I178M, G190S, T200E, E204E/K, Q207E, R211K/Q, F214L, D237N, V241I, V245E, E248D, S251N, I257L, A272P, R277K, T286A, V292I, G335D, R356K, M357R, K358R, G359S/T, T369A, T377M, K390R, A400T
20-107034	2017	Zambia	C	Q7R, T12S, I15V, L19I, E35D, M36I, R41K, Q61Q/E, L63V, H69K, T74S, V77I, L89M, I93L	V35T, E36A, T39D/E, K43K/R, Q102K, K103N, K122E, D123S, C162A, K173A, Q174K, D177D/E, T200A, Q207E, R211K, F214L, V245T, P247A, E248D, A272P, R277K, E291D, V292V/I, V293V/I, P294P/T, S322A, I329L, Q334N, G335D, R356K, K358R, G359T, V365V/I, T377L, K390R, A400T
20-107035	2017	Zambia	C	T12S, I15V, L19I, M36I, R41K, L63P, H69K, I93L	K32R, V35T, E36A, T39E, S48T, Q102K, V106M, K122E, D123G, C162S, T165I, K173T, Q174K, D177E, G190G/A, T200A, Q207E, R211K, F227L, V241I, V245Q, A272S, T286T/A, V292I, Q334N, G335D, R356K, K358R, G359S, I375V, T377M, T386I, K390R, A400T
20-107036	2017	Zambia	C	T12S, I15V, L19I, E35D, M36I, R41K, D60E, I62I/V, H69K, V82V/I, L89M, I93L	V35T, E36A, T39D/E, S48T, Q102K, K122E, D123N, C162S, K166R, K173T, T200A, E204N, Q207D/E, R211K, F214L, V245Q, E248D, A272P, K275Q, R277K, Q278N, E291D, V292I, E297A, Q334Y, R356K, K358R, G359N/T, A376T, T386A, K390R, A400I
20-107038	2017	Zambia	C	T12T/S, I15V, L19V, M36I, R41K, H69K, L89M, I93L	V35T, E36A, T39E, E40D, S48T, V60I, Q102K, C162S, K173A, D177E, T200A, Q207E, R211R/K, V241I, V245Q, S251S/N, A272S, R277R/K, T286A, E291D, V292I/T, E312E/D, Q334H, G335D, R356K, M357M/K/L/Q, K358R, G359S, T377M, K390R, A400T
20-107039	2017	Zambia	C	T12S, I15V, L19I, M36I, R41K, D60E, H69K, L89M, I93L	K20R, V35T, T39A/E, E40D, S48T, V60I, K65R, S68G, K70K/T, K101E, Q102K, V111I, K122E, D123N, I135R, C162S, I178I/L, Y181C, M184V, G190A, T200A, Q207D, V245Q, E248D, D250E, A272P, K275R, R277K, E291D, V292I, V293V/I, P294T, Y318F, I329L, G335D, P345Q, F346Y, N348T, R356K, M357V, K358R, A360A/T, T369T/A, K374R, T377Q, S379C, K385K/R, K390R, A400I
20-107042	2017	Zambia	Complex	I13V, K20R, M36I, R41K, Q61D, L63P, H69K, I93L	V35T, E36A, T39D, S48T, V60I, K65R, L100I, Q102K, K103N, K122E, D123N, E138K, C162S, K173A, Q174K, V179E, G196V, T200A, Q207E, R211K, V245E, R277K, E291D, K311R, Q334N, G335D, R356K, K358R, G359S, A371V, A376S, T377M, K390R, A400T
20-107044	2017	Zambia	C	L19T, K20R, M36I, R41K, L63S, H69K, I72I/M, L89I, I93L	P4S, T7T/A, K20K/R, V35T, E36A, T39E, S48T, A62V, K65R, S68K, L74L/I, K101E, Q102N, V106M, K122E, D123S, E138A, C162T, K173T, Q174R, D177E, I178M, M184V, G190A, G196G/V, T200A, Q207E, L210S, R211K, K219T, V245Q, D250E, S251N, A272P, K281K/R, E291E/D, V292I, R356R/K, K358R, G359T, T369A, K390R, A400T
20-107045	2016	Zambia	C	T12S, I15V, L19T, K20R, E35D, M36I, N37E, D60E, Q61E, L63P, H69K, L89M, I93L	V35T, T39E, S48T, Q102K, K122E, D123G, C162S, K173M, Q174K, D177E, I178M, T200A, Q207N, R211Q, V245K, D250E, A272P, R277K, E291D, V292I, V293I, Q334C, G335D, R356K, K358R, G359T, K366R, T377M, I380V, A400T
20-107047	2017	Zambia	C	T12S, L19I, M36I, R41K, D60E, H69K, L89M, I93L	P4S, K20R, K32K/R, V35T, E36A, T39E, S48T, V60I, Q102K, K103Q, V118V/I, K122E, D123N/S, E138A, C162S, T165I/M, K173T, Q174K, T200A, Q207E, R211K, F214L, V245E, D250E, S251N, A272P, R277K, K281R, T286A, E291D, V292I, Q334H/N, G335D, R356K, K358R, G359T, V365I, K366R, A376S, T386I, K390R, A400T
20-107049	2017	Zambia	C	I13V, I15V, M36I, R41K, K45K/R, D60E, L63P, H69K, I93L	V35T, E36A, T39E, S48T, Q102K, D121H/Y, K122E, D123E, C162S, K173A/V, D177E, T200A, Q207E, V245K, P247V, S251I, L260I, A272S, R277K, T286A, E291D, V292V/I, P294T, E297A, I329V, Q334N, G335D, R356K, K358R, G359A/T, T369T/A, T377M, S379C, K390R, A400T
20-107051	2017	Zambia	C	L10I, I15V, G16E, L19I, E35D, M36I, N37D, L63T, H69Q, L89M, I93L	V35T, E36A, T39E, S48T, Q102K, K122E, D123E, I142I/T, C162S, K173A, Q174R, D177E, I178M, T200A, Q207E, R211K, F214L, L228H, V245Q, E248E/D/K/N, D250D/E/G/K/N/R/S, A272S, R277K, L283I, T286V, E291D, V292I, P313T, V317A, Q334N, R356K, K358R, G359T, V365I, K390R, A400T
20-107052	2017	Zambia	C	T12S, I15V, L19I, M36I, N37D, R41K, L63I, H69K, T74S, L89M, I93L	K20K/R, V35T, E36A, T39E, E40D, S48T, Q102K, K122E, C162S, K173A/T, D177E/G, T200A, Q207E, R211K, V245Q, D250E, S251D/N, A272A/S, T286A, E291D, V292I, V317A, D324D/E, Q334N, G335D, R356K, K358R, G359T, T377L/M/R, K390R, A400A/T
20-107053	2016	Zambia	C	I15V, L19I, M36I, R41K, Q61E, L63A, H69K, I93L	E28K, K32E, V35T, E36A, T39E, Q102Q/K, K122E, I135T, K173A, Q174K, D177E, I178M, L193L/F, T200A/E, Q207E, R211K, V245Q, A272P, E291D, V292I, E297R, A304E, Q334Q/H, G335D, R356R/K, K358R, G359T, T377M, K390R, A400T
20-107054	2017	Zambia	C	V11V/I, T12S, I15V, G17D, L19I, M36I, R41K, Q61Q/H/K/N, L63S, H69K, I93L	E6R, V35T, T39D, S48T, K49K/R, V60I, Q102K, K122E, D123G, I135R, C162S, K166R, K173A, D177E, T200A, Q207E, R211K, V245Q, S251N, A272P, K275R, Q278N, T286A, E291D, V292I, D324E, Q334N, G335D, R356K, K358R, G359T, T377M, K390R, A400T
20-107057	2016	Zambia	C	T12S, I15V, L19V, E35D, M36I, R41K, Q61Q/E, L63L/I/P/T, I64I/L, H69K, T74T/S, L89M, I93L	K20K/R, V35T, E36A, T39E, E40D, S48T, A98A/V, Q102K, D121H, K122E, I142V, M164M/I, K173T, D177E, I178L, T200A, E204E/K, Q207D/N, R211K, V245Q, D250E, A272P, R277K, E291D, V292I, V293I, K311R, I326V, Q334D/E, G335D, R356K, M357R, K358R, G359T, T369A, I375I/V, S379S/G, K390R, A400T
20-107059	2017	Zambia	C	L10M, I15V, L19I/T, E35D, M36I, P39T, R41K, I62V, L63V, I64L, H69K, I72V, T74S, L89M, I93L	K20R, V35T, T39E, E40E/D, D67N, T69D, K70R, L74I, Q102K, K103N, V118I, K122E, D123D/N, E138G, I142L, C162S, T165L, K173T, Q174K, M184V, G196E, T200A, E203Q, Q207E, R211K, F214L, K219Q, P225H, Y232H, V245Q, A272P, L283I, E291D, G333E, Q334H, T338S, R356K, K358R, G359S/T, V365I, A371V, A376S, T377V, K390R, E396E/D, E399E/D, A400I/T
20-107060	2016	Zambia	C	L10L/I, L19T, M36I, R41K, D60D/E, I62V, L63Q, H69T, V77I, I93L	K20R, V35T, E36E/A, T39E, S48T, E53D, Q102K, K122E, D123N/S, I135V, I142V, C162C/S, E169K, K173E, D177E, E194D, G196V, T200A, Q207E, R211K, V245K/Q, E248E/D, D250D/E, S251S/R, A272P, K275K/R, R277K, Q278N, E291D, V292I, V293I, P294P/T, Q334H, G335D, R356K, M357I/L/S/T, K358R, G359T, K366R, T369T/A, A371A/V, I375I/V, A376T, T377M, T386A, K390R, A400T
20-107061	2017	Zambia	C	T12S, I15V, G17G/S, L19I, M36I, N37N/S, R41K, L63P, H69K, I72I/V, L89M, I93L	V35T, E36A, T39E, S48T, Q102K, K122E, D123S, E138S, K173A, D177E, V179V/I, T200A, Q207D, R211K, V245Q, A272P, R277K, E291D, V292I, Q334H, G335E, R356K, K358R, G359T, T377Q, K390R, A400T
20-107063	2017	Zambia	C	T12T/S, I15V, L19I, M36L, R41K, L63P, E65E/K, H69K, V77V/I, R87R/K, L89M, I93L	E6E/K, M16M/I, V35T, E36E/A, T39E, E40D, S48T, Q102K, K122E, D123S, C162A, K166K/R, K173A, Q174E, D177E, I195I/L, T200A, Q207E, R211K, V245Q, E248N, A272P, R277R/K, E291D, V292I, Q334H, G335D, R356K, K358R, G359S, A376S, T377M, K390R, T397T/A, A400T
20-107066	2016	Zambia	C	L10L/I/M, I15I/V, L19I, M36I, N37N/S, R41K, R57R/K, L63S, H69K, I93L	P4P/S, V8I, V35T, E36A, T39E, K43K/R, S48T, Q102K, K122E, D123D/G/N/S, C162C/S, T165T/I, K166K/R, K173T, D177E, T200A, Q207E, F214F/L, V245K, A272P, I274I/V, R277R/K, T286A/V, E291D, V292I, E297K, Q334D, G335D, R356K, M357R, K358R, G359T, T377Q, K390R, A400I/V
20-107067	2016	Zambia	C	T12S, I15V, L19I, E35E/D, M36I, R41K, L63P, H69K, I93L	K20K/R, V35T, T39K, K46Q, S48T, A62A/V, K65R, S68K, K101H, V106M, K122E, C162S, S163T, T165I, K173A, D177E, Y181C, M184V, G190A, T200A, I202I/V, Q207K, L210L/F, R211Q, H221Y, F227F/L, V245Q, A272P, Q278N, E291D, V292I, V293I, I329L, Q334H, G335D, R356K, M357R, K358R, G359A, T369T/A, T377M, K390R
20-107068	2016	Zambia	C	I15V, M36I, R41K, I62I/V, L63P, C67C/Y, H69K, I93L	P4P/S, E6E/K, V35T, T39E/K, E40E/D, S48T, Q102K, K104R, K122E, D123N, C162S, K173A, Q174Q/K, T200A, Q207E, R211K, F214L, V245Q, E248D, R277K, E291D, V292I, P294P/L, Q334N, G335D, R356K, K358R, G359T, K366R, K390R, A400T
20-107069	2016	Zambia	C	T12S, L19I, E35D, M36I, G40G/E, R41K, L63A/T, H69K, T74S, L89M, I93L	E6E/K, T7T/I, V35T, E36A, T39E, S48T, D76D/N, Q102K, K122E, D123S, A158S, C162A, K173T, Q174K, Q197P, T200A, Q207E, V245Q, E248D, D250E, G262G/E, R277K, K281R, R284K, T286A, E291D, V292I, I329L, Q334N, G335D, R356K, K358R, G359T, V365I, T377M, S379C, G384G/E, K390R, A400T
20-107070	2017	Zambia	C	T12S, I13V, I15V, L19I, N37T, R41K, D60E, L63P, H69K, L89M, I93L	V35T, E36A, T39E, E40D, S48T, V60I, Q102K, D121Y, K122E, D123E, I135T, C162S, E169K, K173T, Q174E, D177E, T200A, V245Q, A272S, R277K, E291D, V292I, V317A, I326V, Q334H, G335D, R356K, K358R, G359S, A371V, T377M, K388T, K390R, A400T
20-107358	2017	Zambia	C	L19I/V, E35D, M36I, N37S, R41K, L63P, H69K, L89M, I93L	V35K, T39E, S48T, A98S, K101K/Q, Q102K/R, K122E, I142A/M/T/V, C162N, E169K, K173A, D177E/G, D192D/N, T200A, Q207N, R211Q, V245Q, D250E, V261V/M, G262G/E, A272P, K275R, R277K, Q278H, T286A, E291D, V292I, I329V, G333G/E, Q334D, G335D, R356K, M357M/I, K358R, G359T, V365I, T377Q, K390R, A400T
20-107359	2017	Zambia	C	T12S, L19T, M36I, R41R/K, L63S, H69K, L89M, I93L	E6R, T7T/M, V8V/I, K11K/Q, V35T, E36A, T39E, Q102K, K122E, D123S, I135V, K173T, D177E, T200A, Q207E, R211K, V245Q, E248D, R277K, T286T/A, E291D, V292I, D324D/E, Q334H, G335D/E, R356K, K358R, G359T, T377T/M, K390R, A400T
20-107360	2017	Zambia	C	I15V, L19A, M36I, R41K, Q61H, L63S, H69K, I72E, V82I, L89M, I93L	V35T, T39E, S48T, Q102K, V106M, K122E, D123N, C162S, E169D, K173T, Q174K, D177E, T200A, I202I/V, Q207A, F214F/L, V245K, D250E, I270I/V, A272P, E291D, V292I, V293I, A327V, G335E, R356K, M357M/K/T, K358R, G359T, K366R, T377R, S379C, K390R, T397T/I, A400T
20-107361	2017	Zambia	C	T12S, I15V, L19I/T/V, M36I, R41K, K45K/R, L63L/P/S, H69K, I93L	E6E/K, V35T, T39A, S48T, Q102K, K122E, I135L, C162A, T200A, Q207E, P243T, V245Q, D250D/E, A272P, T286A, E291D, V292I, V293V/I, Q334H, G335D, R356K, K358R, G359T, T377T/L/M, I380I/V, T386I, K388K/R, K390R, A400T
20-107362	2016	Zambia	C	T12S, I15I/V, L19I, M36I, R41K, K45R, D60E, I62I/V, L63P, H69K, L89M, I93L	T27S, V35T, E36A, T39E, E40D, S48T, Q102K, K122P, D123E, E169E/A, K173I, Q174K, D177E, G196T, T200A, I202V, Q207E, V245M, D250E, A272S, T286T/A, E291D, V292I, H315Y, Q334Y, G335D, R356K, M357I, K358R/T, G359T, K366R, E370E/G, T377M, T386I, K390R, A400T
20-107365	2016	Zambia	C	T12S, I15V, L19I/T, E35D, M36I, R41K, R57R/K, L63P, H69K, L89M, I93L	V35T, E36A, T39E, E40D, Q102K, K122E/G, D123G, I135T, K173A, T200A, Q207A/G, R211K, V245Q, A272P, T286A, E291D, V292I, Q334Q/H, G335E, R356K, K358R, G359T, T377Q, S379C, K390R, A400T
20-107367	2017	Zambia	C	T12T/A, I15V, L19S, M36I, R41K, K45R, L63P, H69K, V82I, L89M, I93L	V35T, E36A, T39E, Q102K, K122E, D123S, E138A, A158S, C162S, K173I/T, Q174Q/K, D177E, T200A, Q207D, R211R/K, P243A, V245Q, D250E, A272P, E291D, V292I, V293V/I, Q334H/N, G335D, A355T, R356K, K358R, G359T, K366R, K390R, A400T
20-107376	2017	Zambia	C	L10I, L19I, M36I, R41K, R57R/K, D60D/E, Q61E, H69K, K70K/R, L89M, I93L	V35T, E36A, T39E, S48T, K104R, K122E, D123S, K173T, Q174K, D177E, I178L, T200A, Q207E, R211K, V245Q, A272P, L283I, T286V, E291D, V292I, P313T, D324E, Q334N, G335D, R356K, K358R, G359T, T377M, K390R, A400T
20-107378	2017	Zambia	C	T12S, I15V, L19I, M36I, N37N/S, R41K, L63A/F/I/S/T/V, H69K, I93L	V35T, E36A, T39E, E40D, S48T, V60I, Q102K, D121H/Y, K122E, C162S, K173A/T, Q174K, D177E, I178I/L, T200E, Q207E, R211R/K, V245Q, E248N, A272P, R277R/K, T286T/A, E291D, V292I, P321P/S, Q334H, G335D, R356K, K358R, G359S, T377M/V, S379S/C, T386T/I, K390R, E396E/D, A400T
20-107397	2017	Zambia	C	T12S, I15V, L19I, M36I, R41K, Q61Q/H, L63V, I64I/L, H69K, V82V/I, L89M, I93L	V35T, E36A, T39E, S48T, Q102K, K122E, I135L, C162S, K173A, Q174K, D177E, T200A, Q207E, R211R/K, V245Q, D250S, A272P, R277K, K281K/R, T286A, E291D, V292I, L310L/I, Q334H, G335D, P345P/Q, A355A/S, R356K, K358R, G359S, K366R, T369A, Q373Y, T377N, T386I, K390R, A400T
20-107400	2017	Zambia	C	I15V, G16E, L19I, E35D, M36I, L63T, H69K, I72I/V, L89I/M	K20R, V35T, E36A, T39E, S48T, E53D, T69A, Q102K, V118I, K122E, D123G, C162S, K173A, N175N/H, D177E, T200A, I202V, Q207K, R211K, F214L, V245K, A272P, R277K, T286A, E291D, V292I, E297D, G335D/E, R356K, K358R, G359T, A360A/T, K366R, A371V, A376C/S, T377Q, T386I, K390R, A400T
20-107402	2017	Zambia	C	T12S, K14I/T, I15V, L19V, E34A/T, M36I, N37S, R41K, L63A/T, H69K, L89M, I93L	V35T, E36A, T39E, S48T, Q102K, K122E, A158S, C162S, D177E, G196K, T200A, Q207A/E, R211R/E/G/K, V245Q, D250E, A272S, R277K, K281R, R284K, T286A, A288A/T, E291D, E297E/K, V317A, I326I/V, Q334D, G335D, R356K, M357M/I, K358R, G359S, A376A/V, T377M, K390R, A400T
20-107403	2017	Zambia	C	I15V, L19I, M36I, R41K, L63S, H69K, T74S, L89M, I93L	E6D, I31L, V35T, E36A, T39D, K65R, S68G, K70T, V90V/I, I94L, Q102K/R, K103R, K104K/R, V106M, K122E, D123N, E138E/G, I142I/V, C162S, K173T, Q174K, D177E, V179D, M184V, G190G/A, T200A, I202I/V, Q207E, F214L, V245Q, A272P, R277K, K281R, P294A, E297K, N306N/D, D324D/E, Q334H, G335D, R356K, K358R, G359S, T377Q, S379C, K390R, A400Q
20-107404	2017	Zambia	C	T12S, I15V, L19T, R41K, L63V, H69K, K70R, T74S, V77I, L89M, I93L	P4P/S, E6E/D, K20K/R, V35T, E36A, T39E, S48T, Q102R, K103N, Y115Y/D, D121Y, K122E, I135T, A158S, K173A, Q174R, D177E/G, M184V, G196E, T200A, Q207D, R211K, K219R, P225H, L228H/R, V245Q, A272S, L283I, T286T/A, A288T, E291D, V292I, Q334H, G335D, R356K, K358R, G359T, T369V, T377R, K390R, A400T
20-107405	2017	Zambia	C	T12P, K14R, G16E, N37T, P39S, D60E, I62V, L63P, H69K, V77I, L89M, I93L	V35T, T39E, S48T, V60I, D67N, K70R, Q102K, K122E, I135R, C162S, V179I, Y181C, M184V, Y188L, G196M, T200A, I202V, Q207D, R211K, F214L, D218N, K219E, L228H, V245Q, A272P, K275Q, E291D, V292I, Q334E, G335D, N348I, R356K, M357R, K358R, G359T, K366R, A371V, T377Q, K390R, A400T
20-107406	2017	Zambia	C	T12S, I15V, G16A, L19I, M36I, R41K, H69K, L89M, I93L	K20K/R, V35T, T39E, S48T, A62V, K65R, S68N, Q102K, K103R, V106M, Y115F, D123E, I135T, K173T, Q174K, V179D, M184V, T200A, Q207E, H208H/Y, R211K, F214L, V245Q, A272S, K275K/R, R277K, T286A, E291D, V292I, H315F, Y318Y/F, Q334N, G335D, R356K, K358R, G359T, T377V, K390R, A400T
20-107407	2017	Zambia	C	T12S, I15V, L19I, M36I, R41K, D60E, Q61E/G, H69K, I85I/V, L89L/M, I93L	K20R, V35T, E36D, T39A, E40D, S48T, E53E/G, V60I, Q102K, V118I, L120L/F, K122E, D123N, I135T, E138A, C162S, R172K, K173T, D177D/N, T200A, Q207E, R211K, F214L, A272Q, R277K, T286A, E291D, V292I, G335D, R356K, K358R, G359T, T377M, S379G, T386I, K390R, E396D, A400T
20-107408	2016	Zambia	C	L19T, K20R, L23L/F, M36I, R41K, L63S, I64V, H69K, I93L	V35T, E36A, T39E, S48T, Q102K, K122E, D123G, C162S, K173A, D177E, I178I/M, T200E, Q207E, R211K, V245K, A272P, R277K, T286A, E291D, K311R, I329I/V, Q334H, G335D, R356K, K358R, G359S, T377V, S379C, K390R, A400T
20-107409	2017	Zambia	C	I15V, L19I, M36I, R41K, I62I/V, L63S, H69K, L89M, I93L	V35T, E36A, T39D, S48T, Q102K, K103N, K122E, C162S, K173T, D177E, T200A, Q207E, R211K, P243T, V245Q, K249K/R, S251D/N, R277K, T286A, E291D, V292I, I329I/L, Q334H, G335D, R356K, K358R, G359T, T377L/M, I382I/L, T386T/I, K390R, A400T
20-107410	2017	Zambia	AG	I13V, L19P, K20I, M36I, N37D, R41K, I64L/V, H69K, K70R, L89M	E6D, V35T, K65R, L100I, Q102K, K103N, D121Y, K122E, C162A, K173T, Q174R, M184I, T200A, Q207E, R211K, L228L/R, M230L, V245Q, A272P, K275R, K281K/R, T286A, E291D, V292I, P294T, L295M, S322A, D324D/E, G335D, K350R, R356K, M357K, K358R, G359S, T369V, A371V, Q373H, I375V, A376I/V, K390R, A400A/V
20-107413	2017	Zambia	C	T12S, K14I, I15V, G16E, L19T, K20R, E35D, M36I, R41K, H69K, L89M, I93L	K32R, V35K, T39E, S48T, Q102K, C162Y, K173A, Q174K, D177E, Q197K, T200A, Q207E, R211K, V245Q, E248N, A272P, R277K, V292I, K323N, Q334N, G335D, K358R, G359T, K390R, A400T
20-107414	2016	Zambia	C	L10I/V, I13I/V, I15I/V, L19I, K20R, M36I, P39T, R41K, K45K/R, R57K, L63V, H69K, T74S, L89M	V35T, E36L, T39E, S48T, Q102K, D121D/Y, K122K/E, E138E/A, I142I/T, C162S, K173S, Q174K, D177E, T200A, Q207D, R211K, V245Q, A272P, R277R/K, L283I, V292I, D324E, Q334H, G335D, R356K, K358R, G359S, T377T/I/M, K385R, K388R, K390R, A400T
20-107415	2017	Zambia	C	T12S, I15V, L19I, M36I, R41K, K45R, H69K, I93L	E6E/K, V35T, E36A, T39E, S48T, K49R, Q102K, K122E, D123G, T139A, A158S, C162S, K173T, Q174R, D177E, Q197P, T200A, Q207E, R211K, V245Q, A272S, R277K, T286A, E291D, V292I, D324E, G335D, R356K, M357R, G359A, T377M, K390R
20-107416	2017	Zambia	C	T12S, I15V, L19I, K20R, E35D, M36I, R41K, L63I, H69K, L89M, I93L	V35T, E36A, T39D, S48T, V60I, Q102K, D123E, C162S, K166K/R, K173T, Q174K, D177E, T200A, Q207A, R211K, V245Q, D250E, A272P, R277K, T286A, E291D, V292I, I326I/V, Q334H, G335D, R356K, M357K/R, K358G/R, G359T, T377L/M/R, K390R, A400T
20-107417	2017	Zambia	C	T12S, I15V, L19I, M36I, R41K, M46L, L63S, H69K, L89L/M, I93L	K11Q, V35T, E36A, T39D, S48T, K49R, E53D, Q102K, K122E, D123N, I135T, C162A, K166R, E169K/Q, K173E, D177E, G196K, T200A, E204E/K, Q207E, R211R/K, V245K, A272P, R277R/K, L283L/I, T286T/A, E291E/D, V292V/I, P294T, E297K, A299A/T, A304E, Q334N, G335D, R356K, K358R, G359T, A371A/T, T377M, T386I/V, K390R, E396E/D, A400T
20-107418	2017	Zambia	C	T12S, I15V, L19I, N37T, R41K, D60E, L63T, H69K, I93L	K20R, V35T, E36A, T39E, S48T, V60I, K101Q, Q102K, K122E, D123N, I135R, C162S, T165T/I/M, K173A, P176P/S, D177E, G190G/E, T200A/E, Q207N, R211K, V245Q, E248E/D, D250D/E, S251D, A272P, R277K, K281R, L283I, T286A, E291D, V292I, V317A, Q334D/G/N/S, Y342F, R356K, M357I/V, G359A, K366R, T369T/A, A371V, I375A/V, T377L, V381V/I, T386I, K390R, A400T
20-107419	2017	Zambia	C	K14R, I15V, L19I, M36L, N37A, L63T, H69K, V82I, L89I/M, I93L	P4S, K22K/R, V35T, E36A, T39E, S48T, K65R, S68G, T69A, W88C, Q102K, K103N, K122E, D123N, T139M, C162S, K173A, D177E, Y181C, G190A, T200A, E204K, Q207D, R211K, V245Q, E248D/N, A272S, R277K, T286T/A, E291D, V292I, A304E, S322S/A, I329L, Q334H, G335D, R356K, K358R, G359H/N/P/T, A376C, T377M, S379C, K390R, A400T
20-110056	2017	Zambia	C	T12S, I15V, G16E, L19I, K20R, M36I, N37N/H/K/Q, P39I/L/M, R41R/K, I62I/V, L63T, H69K, L89I, I93I/L	V35T, E36E/A, T39E, S48T, Q102K, K122E, D123S, C162S, K173A, Q174K, D177E, I195L, T200A, R211K, V245Q, D250E, R277K, E291D, V292V/I, I326V, Q334H, G335D, R356K, K358R, G359T, K366R, T377M, K390R, A400T
20-110736	2017	Zambia	C	T12T/S, I15V, L19T, K20R, E35D, M36I, R41K, H69K, L89M, I93L	V35K, T39E, S48T, A98S, Q102K, K103N, K122E, D123S, C162S, K173T, D177E, T200A, Q207N, R211K, V245Q, A272P, R277K, K281R, T286T/A, E291D, V292I, V317A, I326I/V, Q334H/N, G335D, R356K, M357I/T, K358R, G359T, K366R, T377I/L/M, S379S/C, K390R
20-110737	2017	Zambia	C	I15I/V, L19I, E35D, M36L, N37E, R57R/K, L63A/V, H69K, L89M	V35I/T, T39D/N, K46K/Q, K65R, L100I, Q102K, K103S, Y115Y/F, D123E, T139T/K, I142V, C162S, K173T, V179I, M184V, G190A, T200A, I202I/V, Q207N, R211K, V245K, D250D/E, A272P, E291D, V292I, Q334E, N348N/I, R356R/K, K358R, G359T, T369A, A376A/S, T377V, K390R, A400T
20-110738	2017	Zambia	C	L10V, T12S, I15V, L19I/T, M36I, R41K, L63V, H69K, T74S, L89M, I93L	V8I, V35K, T39D, S48T, V60I, Q102K, D121H/Y, K122E, D123D/E, C162S, K173I, Q174K, I178I/L, T200A, Q207D, R211K, P243A/T, V245Q, A272P, R277R/K, T286A, E291D, V292I, E297E/V, P313P/T, V317T, D324E, Q334N, G335D, R356K, M357R, G359T, K366K/R, K390R, A400T
20-110739	2017	Zambia	C	T12S, I15V, L19I, E35D, M36I, R41K, L63P, H69K, L89M, I93L	K20R, V35T, E36A, T39E, E40D, S48T, V60I, Q102K, K122E, D123G, C162S, K173A/T, D177E, I178L, T200A, E204K, Q207E, R211K, V241I, V245Q, D250E, S251D/N, A272Q, R277R/K, T286A, E291D, V292I, D324D/E, I329V, Q334H, G335D, R356K, K358R, G359S, A376A/S, T386I, K390R, A400T
20-110740	2017	Zambia	C	I15I/V, L19I, M36I, R41K, L63A, I64I/L, H69K, I93L	V35T, T39A, A62V, K70K/N, I94L, A98G, Q102K, K103N, F116Y, D121H, K122E, I135L, Q151M, C162S, I167V, K173D, Q174K, D177E, M184V, G196G/E, T200A, I202V, Q207E, R211K, L228R, P243T, V245T, D250E, A272P, L283L/I, E291D, V292V/I, Y318F, D320E, Q334N, G335D, R356K, M357M/I/V, K358R, G359T, T377M, S379C, T386I, K390R, A400T
20-110741	2017	Zambia	C	I15V, L19I, M36I, N37S, R41K, L63P, C67Y, H69K, L89M, I93L	V35T, E36A, T39E, S48T, Q102K, K122E, D123S, C162S, K173T, D177E, T200A, I202V, Q207E, V245K, D250E, R277K, K281R, T286A, E291D, V292I, D324E, Q334H, G335D, F346H, R356K, M357M/I, K358R, G359T, A371A/E, I375V, K390R, T397I, A400T
20-110742	2017	Zambia	Complex	I15V, L19I/M, E35D, M36I, N37D, R41K, R57K, Y59F, D60E, L63P, H69K, K70K/R, V77I, L89M, I93L	P4S, K22K/R, V35T, T39E, S48T, K65R, S68S/G/N, L74I/V, K101E, Q102K, Y115F, V118I, K122E, D123N/S, I135T, E138A, T139I/M, C162S, T165I/V, K173T, Q174K, V179I/T, M184V, G190T, G196G/R, T200A, E203E/K, Q207E, R211K, F214L, V245Q, D250N, L260I, A272P, K275R, R277K, Q278N, T286T/A, E291D, V292I, V317A, S322A, Q334N, G335D, E344E/D, F346F/S, A355A/T, R356K, K358R, G359S, V365I, E370G, T377L, I382T, T3…
20-110744	2017	Zambia	C	L10L/I/M, T12T/A, I15I/V, L19I, K20K/R, E35E/D, M36I, N37N/D, R41K, R57R/K, L63I, H69K, T74T/S, V77V/I, L89M, I93L	V35T, E36T, T39T/A/E/K, S48T, Q102K, K122K/E, D123D/G/N/S, C162S, K173A, Q174Q/H/K/N, D177E, V179V/I, T200A, Q207E, R211R/K, V245Q, E248E/D, A272P/S, I274I/V, K275K/R, R277R/K, Q278Q/H, T286T/A, L289L/I, E291D, V292I, Q334H/N, G335D, F346F/H/L/Y, R356K, M357M/R, K358R, G359T, A360A/T, K366K/R, T377M, K385K/R, K390R, A400A/T
20-110745	2017	Zambia	C	T12S, I15V, Q18E, L19I, K20R, E35D, M36I, R41K, L63T, H69K, I93L	K20R, V35T, T39K, S48T, V60I, Q102K, D123E, C162S, K173A, Q174K, D177D/N, T200A, Q207A, R211Q, F214L, E248D, K249Q, A272P, T286A, E291D, V292I, P294T, V317A, G335D, R356K, K358R, G359T, A376S, T377Q, T386I, K390R, E399D, A400T
20-110746	2017	Zambia	C	T12S, I15V, L19V, K20K/R, M36I, R41K, L63V, I64L, C67C/Y, H69K, T74S, L89M, I93L	V35T, E36A, T39E, S48T, Q102K, K122E, D123G/S, C162S, K173R, Q174K, D177E, Q207E, R211K, V245E, R277K, T286A, E291D, V292I, K311R, Q334N, G335D, R356K, K358R, G359S, V365V/I, K366R, T369V, A371T, I375V, T377M, K390R, A400T
20-111002	2017	Zambia	C	G16E, L19I, M36L, N37N/S, H69K, L89M, I93L	P4T, P14A, K20R, V35T, E36A, T39E, S48T, K49K/R, Q102K, K122E, D123S, C162S, K173A/S, D177E, I178M, T200A, I202I/V, E204E/K, Q207A/E/V, R211R/K, V245Q, S251S/N, A272P, K275Q, T286A, E291D, V292I, P294T, E298E/G, E312T, I326I/V, G335G/D, R356K, K358R, G359T, A371A/V, T386T/I, K390R, A400T
20-111003	2016	Zambia	C	T12S, I13V, I15V, L19I, M36I, R41K, D60A/T, Q61D, L63P, H69K, T74S, V75I, L89M, I93L	E6E/K, K20R, V35T, E36A, T39D, S48T, V60I, Q102K, K122A, C162S, K166R, K173A, T200A, Q207E, R211K, V245Q, D250E, A272A/P, R277R/K, T286A, E291D, V292I, P294T, V317A, D324E, Q334N, G335D, R356K, K358R, G359T, T377L, T386I, K390R, A400T
20-111004	2017	Zambia	C	I15V, L19I, E35D, M36I, R41K, L63P, H69K, A71A/T, I72L, I93L	V35T, T39D, S48T, V60I, Q102K, K104K/R, K122E, D123N, I135I/T, C162S, K173T, Q174K, D177E, T200A, Q207K, R211K/M, V245Q, A272P, T286T/A, E291D, V293I, V317A, P321P/S, D324D/E, I326I/V, Q334D, G335D, F346F/Y, R356K, M357L, K358R, G359A, K366R, T377L, K390R, A400A/T
20-111005	2016	Zambia	C	K14R, I15V, L19I, M36I, R41K, D60E, Q61E, L63T, H69K, L89M, I93L	P4S, V35T, T39A, S48T, V60I, Q102K, D121H, K122E, D123S, I135T, C162S, K173T, D177E, T200A, Q207E, R211K, V245Q, E248N, A272P, Q278G, T286A, E291D, V292I, A304E, Q334H, G335D, R356K, M357R, K358R, G359T, T377M, K388R, K390R, A400T
20-111006	2016	Zambia	C	T12S, I15V, L19I, E35D, M36I, R41K, R57R/K, I62I/V, L63A/V, H69K, I72I/M/V, T74S, L89M, I93L	V35T, E36A, T39E, S48T, V60V/I, Q102K, K122E, D123N, I135I/T, E138E/G, C162S, P176P/S, D177E, T200A, I202V, Q207A, R211K, F214F/L, V245Q, A272P, T286A, E291D, I326M, Q334N, G335D, A355S, R356K, K358R, G359A, T369S, I375I/V, T377T/L/M/P, V381V/I, K385K/R, T386I/M, K390R, A400T
20-111007	2016	Zambia	C	L19I, K20R, M36I, N37N/S, R41K, I62V, L63S, H69K, I72T, V82I, L89M, I93L	E6E/A/D, V35T, T39E, S48T, E53D, K65R, S68N, V75M, V90V/I, K101R, K103N, K122E, C162S, K173A, Q174K, D177E, Y181C, G190A, G196T, T200A, Q207E, R211K, H221H/Y, P225H, L228R, V245Q, L283I, V292I, I329V, Q334H, G335D, R356K, K358R, G359T, T377Q, T386I/V, K390R, A400T
20-111008	2016	Zambia	C	T12S, I15V, L19V, E35D, M36I, R41K, L63A, H69K, I93L	P4S, V35T, E36A/V, T39E, S48T, Q102K, K122E, D123S, E138A, C162S, T165V, K173T, Q174K, G196E, Q197K, T200A, I202V, Q207E, R211K, F214L, A272Q, R277K, T286T/A, E291D, V292I, E312N, Q334N, G335D, F346Y, R356K, K358R, G359T, A371A/T, I375V, A376S, T377L, T386I, K390R, A400I
20-111009	2017	Zambia	C	I15V, L19I, E35D, M36I, R41K, L63V, I64L, H69K, V82I, L89M, I93L	V35T, E36A, T39E, S48T, V60I, Q102K, K122E, D123S, I135R, C162H, K173T, D177E, G190E, T200A, Q207E, V245Q, D250S, A272P, K275R, R277K, Q278N, T286A, E291D, V292I, Q334N, G335D, K358R, G359T, V365I, K366R, L368V, T369V, T377M, K390R, A400T
20-111010	2016	Zambia	C	T12S, I15I/V, L19I, E35D, M36I, R41K, L63V, H69K, L89M, I93L	V35T, E36A, T39E, E40D, V60I, Q102K, K122K/E, D123D/N, I135V, P140P/T, C162S, K173A, D177E, T200A, Q207E, R211K, V245T, E248D, D250G, A272P, E291D, V292I, K311K/R, S322A, Q334H, G335D, R356K, M357R, K358R, G359G/S, T377T/L/M/S, K390R, A400T
20-111014	2017	Zambia	C	T12S, I15V, L19I, M36I, R41K, L63M/V, H69K, L89M, I93L	K20R, V35T, E36A, T39E, V60I, W88C, Q102K, K103N, K122E, D123N/S, I135T, C162S, K166Q, K173I, Q174K, D177E/G, I178I/M, T200A, Q207D, R211K, D218E, V245K/Q, A272P, T286A, E291D, V292I, E312T, Q334N, G335D, R356K, K358R, G359T, T377I, T386I, K390R, A400T
20-111016	2016	Zambia	C	T12T/S, L19I, L33I, R41K, L63S, H69K, A71T, V77I, L89M, I93L	K32E, V35K, E36A, T39E, S48T, K101Q, Q102K, K122E, I135K, I159I/K, C162S, K173A, Q174K/R, D177E, T200A, Q207E, R211K, V245Q, E248D, D250T, A272P, T286A, E291D, P321S, D324E, A327A/V, Q334H, G335D, F346Y, R356K, K358R, G359T, T377M, S379C, V381V/I, K390R, A400T
20-113739	2016	Zambia	C	T12S, I13V, I15V, G16E, L19I, M36I, N37S, R41K, H69K, L89M, I93L	E6E/A, V35T, T39K, E40E/D, S48T, Q102K, K122E, E138A, C162S, K173A, D177E, I178V, T200A, I202V, Q207D/E/K/N, R211K, P243T, V245Q, A272P, R277K, E291D, V292I, V293I, D324E, Q334Q/H, G335D, R356K, M357R, K358K/R, G359A/T, T369A, I375V, T377M, K390R, A400T
20-113741	2017	Zambia	C	T12T/A, I15V, L19I, M36I, R41K, L63L/P, H69K, L89M, I93L	V35T, E36A, T39E, S48T, Q102K, C162S, K166R, K173A/T, Q174E/K, D177E, I178M, T200A, Q207E, R211K, P243T, V245Q, A272P, T286A, E291D, V292I, Q334H, G335D, R356K, M357M/L, K358R, G359T, A376S, T377M, V381V/I, K390R, A400T
20-113743	2017	Zambia	F1	I15V, E35D, M36I, R41K, R57K, Q61N/S, C67C/Y, H69C/Y, I72T, L89M	V35T, T39L, Q102K, I135V, K173A, Q174K, R211K, V245Q, E248D/N, D250D/E, S251S/D/G/N, A272P, R277K, Q278H/Y, T286A, E291D, V292I, E297T, V317V/A, I326V, P345T, R356K, K358R, G359S, A360T, K366R, T369T/A, A376A/S, T377T/I/M, K390K/R, Q394L, E399D, A400T
20-113744	2017	Zambia	C	T12M, I15V, G16A, M36I, R41K, L63D, C67Y, H69K, T74S, L89M, I93L	K32E, V35T, E36A/T, T39E, Q102K, V118I, D123S, I135R, C162A, K173T, Q174R, E194Q, G196E, T200A, Q207E, F214L, V245Q, E248N, D250E, S251I, A272S, R277K, T286A, E291D, V292I, V317A, Q334H, G335E, R356K, K358R, G359T, T377Q, S379C, K390R, A400T
20-113746	2017	Zambia	C	T12S, I15V, L19T, R41K, D60E, L63L/P, H69K, V77I, L89M, I93L	V35T, E36A, T39D/E, S48T, V60I, Q102K, K122E, D123N, I135R, C162S, K173A/I/M/T/V, D177D/E, T200A, Q207E, R211K, V245K, E248D, D250E, A272S, R277K, T286A, E291D, V292I, V317A, S322A, Q334H, G335D, R356K, K358R, G359T, T377M/V, K390R, A400T
20-113747	2016	Zambia	C	T12P, I15V, L19T, M36I, R41K, L63T, H69K, I93L	K20R, V35R, T39A, S48T, K70K/E, Q102K, K103N, V108I, K122E, D123G, I135T, C162S, K173T, Q174K, D177E, M184V, T200A, E203E/K, Q207E, R211R/K, F214L, T215T/I, K219R, K223K/E, L228R, K238T, V245K, A272P, Q278N, T286A, V292I, D324E, I326I/L, I329I/V, Q334N, G335D, I341I/F, N348N/I, R356K, M357R, K358R, G359T, T369T/A, T377V, T386T/I, K390R, E396D, T397M, A400P/T
20-113748	2016	Zambia	C	T12S, I15V, L19I, M36I, R41K, Q61E, I62I/V, L63V, I64M, H69K, L89M, I93L	V35T, E36A, T39E, S48T, Q102K, D123E, T139T/A, I142V, C162S, K173A, Q174K, D177E, Y181C, T200A, Q207E, R211K, F214L, H221Y, V245Q, E248T, D250E, A272P, T286T/P, E291D, V292I, E312E/D, Q334H, G335D, R356K, G359H, V365I, T377Q, K390R, A400T
20-113749	2017	Zambia	C	I15V, L19V, E35D, M36I, R41K, H69K, K70K/R, L89M, I93L	V35T, E36A, T39E, S48T, Q102K, K122E, D123N, C162S, K166K/R, K173T, Q174K, D177E, I178M, G196T, T200A, Q207A/D/E/V, R211K, V245Q, E248D, D250E, S251I/T, A272P, K275Q, R277K, Q278H, L279M, T286A, V292V/I, I329L, G335D, R356K, K358R, G359T, K366R, T377Q, T386I, A400T
20-113753	2017	Zambia	C	I15V, L19I, M36I, R41K, D60E, H69K, L89M, I93L	V35T, E36A, T39E, S48T, V60I, Q102R, V108V/I, D121Y, K122E, D123D/E, C162S, K173T, D177E, T200A, Q207A, R211K, V245Q, D250E, A272P, E291D, V292I, V317A, G335S, R356K, M357I, K358R, G359A, N363N/T, Q373H, T377I, K390R, A400T
20-113755	2017	Zambia	C	T12S, K14K/I, I15V, G16E, L19I/K/T, K20R, M36I, R57K, L63T, H69K, T74S, V77V/I, L89M, I93L	V8I, V35T, T39E, S48T, V60V/I, K64K/R, Q102K, K122E, D123G, C162S, K173A, Q174K, D177E, I178I/M, T200A, Q207A, V245Q, A272P, T286T/A, E291D, V292I, E297K, R307K, P313P/T, I329V, Q334N, G335D, R356K, K358R, G359S/T, T369V, Q373Q/H, T377Q, T386T/A, K390K/R, A400T
20-113757	2017	Zambia	C	T12S, I13V, I15V, L19I, M36I, R41K, D60E, Q61E, L63P, H69K, L89M, I93L	V35T, E36A, T39E, S48T, Q102K, K103N, K122E, D123N, C162S, S163S/T, T165I, K173A, D177E, T200A, Q207E, R211K, P225H, V245T, D250E, S251S/N, R277K, E291D, V292I, V293V/I, I329L, Q334N, G335D, F346Y, R356R/K, K358R, G359T, T377M, K390R, A400I
20-113759	2016	Zambia	C	L10V, I15V, L19I, M36I, R41K, L63V, H69K, L89M, I93L	V35T, E36A, T39E, S48T, Q102K, K103N, V106V/M, V108V/I, K122K/Q, D123E, C162S, K173A, Q174K/R, D177E, T200T/A, Q207E, R211R/K, V245Q, A272P, E291D, V292V/I, R307R/K, Q334H/N, G335D, R356K, K358R, G359T, K390R, A400T
20-113762	2016	Zambia	C	T12S, I13V, I15V, L19I, E35D, M36I, R41K, D60E, Q61D, L63P, H69K, T74S, V75I, L89M, I93L	K20R, V35T, E36A, T39D, S48T, V60I, Q102K, K122A, I135T, A158A/S, C162S, K173A, T200A, Q207K, V245Q/R, D250E, T286A, E291D, V292I, P294T, V317A, D324D/E, L325L/I, Q334D, K347K/R, R356K, K358R, G359T, T377L, T386I, K390R, A400T
20-113763	2017	Zambia	C	T12S, I15V, G16E, L19I, M36I/T, L63T, H69K, I93L	K11H/Q/R, K20R, V35T, T39D/N, M41L, S48T, P55P/S, V60I, A98G, K101Q, Q102K, K103N, K122E, D123G/S, I135L, E138A, C162S, K173T, Q174K, N175Y, M184V, T200A, I202V, Q207E, R211K, T215Y, P225H, V241M, V245Q, A272P, K275K/R, R277R/K, E291D, V292V/I, V293V/I, V317A, Q334N, G335D, R356K, K358R, G359A/T, A371A/V, I375I/V, T377Q, S379S/C, V381V/I, K390R, A400T
20-113765	2017	Zambia	C	L19I, K20R, M36I, R41K, L63S, I64V, H69K, I93L	V35T, T39D, K49R, K64K/R, K70R, Q102K, K103N, K122P, D123D/N, I135M, I142I/V, C162S, K173T, D177E, I178I/M, M184V, T200E, Q207E, R211K, L228R, V245Q, E248D, R277K, K281R, E291D, V292I, E297K, G333E, Q334N, G335A, E344E/V, R356K, K358R, G359T, K366R, A371V, K390R, E399D, A400T
20-113766	2017	Zambia	C	T12S, I15V, L19V, M36I, R41K, L63T, I64M, H69K, L89M, I93L	V35T, T39E, K46K/Q, S48T, A62V, K65R, S68N, K70K/T, K101Q, Q102K, K103R, C162S, K173A, D177E, I178M, V179D, Y181I, M184V, G190A, G196E, T200A, E203K, Q207E, V245Q, P247A, I257L, A272P, G273R, K275Q, R277K, L279I, T286A, E291D, V292I, D324E, Q334H, R356K, M357G/R, K358R, G359T, K366R, T369A, A371V, V372M, A376G, T377V, T386A, K390R, A400T
20-113767	2016	Zambia	C	L10L/I, T12P/S, I15V, L19I, M36I, L63I, H69K, L89M, I93L	V35T, E36A, T39E, S48T, Q102K, D123E/S, C162S, K173T, Q174K, D177E, V189V/I, G196I, T200A, I202V, Q207D, R211K, V245Q, E248D, A272P, R277R/K, T286A, E291D, V292I, Q334H, G335D, R356K, K358R, G359T, T386V, K390R, A400T
20-113768	2016	Zambia	C	T12S, I15V, L19I, M36I, R41K, Y59Y/C, L63T, H69K, T74S, L89M, I93L	V35I/T, E36A, T39D/E, S48T, K65K/R, D67D/N, K70K/R, L100L/I, Q102K/R, K103N/S, V108V/I, K122E, D123S, I135I/T, E138Q, K173T, Q174K, N175Y, M184V, T200A, K201R, Q207D, R211K, K219K/Q, V245Q, E248D, A272P, R277R/K, Q278N, T286A, E291D, V293I, E297A, K311K/R, Q334N, G335D, N348I/T, R356K, M357M/R, K358R, G359S, K366K/R, T377T/I, T386T/I, K390R, E399E/G, A400T
20-113769	2017	Zambia	C	T12S, I15V, L19I, K20R, E35D, M36I, R41K, L63A/V, H69K, K70K/Q, I72I/E/K/V, L89M, I93L	V35T, E36A, T39D, S48T, W88W/S, Q102K, K104K/R, K122E, D123N, E138A, C162A, K173E, D177E, T200A, Q207N, R211K, V245Q, A272P, K275K/Q, R277R/K, T286A, E291D, V292I, P294P/S, E297D/N, K311K/R, Q334H, G335D, F346H, R356K, M357R, K358R, G359T, A360A/T, T377M, K390R, A400T
20-113770	2016	Zambia	C	T12T/S, K14K/T, I15V, L19T, K20R, M36I, R41K, L63A/V, H69K, K70K/R, L89M, I93L	V35T, E36E/A/V, T39E, S48T, Q102K, K122E, D123D/G, C162S, E169K/Q, K173D, D177E, T200A, Q207E, R211K, A272P, K275K/Q, R277R/K, T286A, E291D, V292I, P294P/T, Q334H/N, G335D, R356K, M357R, K358R, G359T, A360T, T377N, S379S/C, T386I, K390R, A400T
20-113771	2017	Zambia	C	T12P/S, I15V, L19I/T, K20R, E35D, M36I, R41K, L63P, G68G/E, H69K, L89L/M, I93L	V35T, E36E/A, T39E, S48T, K49R, K65R, S68N, L100I, Q102R, K103N, K122E, D123N, I135R, C162S, K173A, D177E, M184V, T200A, I202V, Q207E, K219K/P/Q/T, L228L/H, V245Q, D250E, A272P, G285G/GG, T286T/A, E291D, V292I, D324D/E, G335D, N348I, R356R/K, M357M/V, K358K/R, G359T, K366R, E370G, T377Q, V381I, K390R, A400L
20-113773	2017	Zambia	C/F	T12D, K14R, I15V, K20R, E35D, M36I, N37D, R41K, L63P, H69K, K70K/R, I93L	V35M, E36A, T39E, S48T, A62V, K65R, S68K/N, K101K/R, Q102K, K103N, K122E, D123N, C162S, K166R, K173R, Q174K, D177E, Y181C, M184V, G190A, T200A, I202V, Q207A, R211K, K219E, L228L/R, P243S, I244V, K249Q, A272P, R277K, T286A, A288S, V292I, E297K, Q334D, G335E, R356K, M357R, G359T, A360T, K366K/R, A376T, T377M, I382I/T, T386T/A, K390R, E399D, A400T
20-113774	2017	Zambia	C	T12S, K14K/R, I15V, G16G/E, L19I, M36I, R41K, L63H/P, H69K, L89M, I93L	V35T, E36E/A, T39E, E40E/D, S48T, V60I, Q102K, K122E, D123N/S, I135T, E138A, C162S, K173A, D177G, T200E, Q207A, R211R/K, F214L, V245E/Q, A272P, T286T/A, E291E/D, V292I, K311K/R, G335D, R356K, K358R, G359T, T377Q, K390R, A400T
20-113775	2017	Zambia	C	I15V, L19I, M36I, R41K, D60D/E, H69K, L89M, I93L	P9P/S, K32K/R, V35T, E36A/V, T39E, S48T, Q102K, D123E, C162A/G/S/T, K173A/T, Q174Q/K, D177E, V179I, G196K, Q197E, T200A, I202V, Q207E, R211K, V245Q, D250E, L260L/I, A272S, R277K, K281K/R, T286A, V292V/I, V317A, D324D/E, Q334H/N, G335D, R356K, M357V, K358R, G359T, T377K, T386T/A/I/V, K390R, A400T
20-113776	2017	Zambia	C	I13I/V, L19I/T, M36I, P39Q, R41K, I62V, L63P, H69K, T74S, L89M, I93L	K20R, V35K/R, T39E, S48T, Q102K, K122E, D123D/N, K173T, D177E, T200A, Q207E, R211R/K, L228H, V245V/E/L/Q, E248E/D, D250D/E, S251S/D/G/N, L283I, T286A, E291D, V292I, D324D/E, Q334H, G335D, R356K, K358K/R, G359H/N/P/T, A376A/T, T377M, S379S/C, K390R, I393V, A400T
20-113777	2017	Zambia	C	T12S, I15V, L19I, E35D, M36I, R41K, K43K/R, Q61H, L63P, H69K, I72V, I93L	V35T, E36A, T39D, S48S/T, K49K/R, Q102K, K103K/N, K122E, D123N, A158S, C162S, E169K, K173E, D177E, T200A, Q207K, R211R/K, V245L/Q, D250E, A272P, R277K, E291D, V292I, A327V, G335E, R356K, M357R, K358R, G359T, T377L, T386I, K390R, A400T
20-113778	2017	Zambia	C	T12S, I15V, L19V, M36I, R41K, D60E, L63P, H69K, I72I/V, L89L/M, I93L	P4T, I5V, K20R, V35T, E36L, T39E, S48T, Q102K, V118I, K122E, D123N, E138A, C162S, T165I, K173I, Q174K, T200A, Q207E, R211K, F214L, V245Q, E248D, A272P, E291D, V292I, E312T, Q334Q/H, G335D, R356K, K358K/R, G359T, A376T, T377M, T386T/A, K390R, A400T
20-113780	2017	Zambia	C	T12S, I15V, L19T, M36I, R41K, I62I/V, L63P/S, H69K, T74T/A/S, L89M, I93L	V35T, E36E/A, T39E, S48T, Q102K/R, K122E, D123N, I135R/T, C162S, K173A, Q174Q/K, T200A, Q207A, V245L/Q, D250E, A272P/S, T286A, E291D, V292I, V293V/I, E312A/D/N/T, V317V/A, D324E, Q334H, G335E, R356K, G359T, T377M, T386V, K390R, A400T
20-113781	2017	Zambia	C	L10V, I15V, G16E, L19I/V, K20R, M36I, N37K, R41K, R57K, L63T, H69K, L89L/M, I93L	V35T, T39A, S48T, K49K/R, A98S, Q102K, K122E, I142V, C162S, K173A, Q174K, D177E, G196E, T200A, Q207E, R211R/K, V245Q, A272P, R277K, Q278Y, K281R, T286T/A, E291D, V292I, D324D/E, Q334H, G335D, R356K, M357V, K358R, G359H, K390R, A400T
20-113782	2017	Zambia	C	T12S, I15V, L19I, K20R, E35D, M36I, R41K, L63P, H69K, L89M, I93L	V35T, E36A, T39E, S48T, Y56Y/C, Q102K, K122E, D123G, C162S, K173T, D177E, V179V/I, T200A, Q207E, V245H/Q, D250E, A272P, I274I/V, R277R/K, Q278Q/H/K/N, T286A, E291D, V292T, Q334H, G335D, R356K, K358R, G359A, V365I, T377M, K390R, A400T
20-113783	2017	Zambia	C	L19I, E35Q, M36I, N37D, R41K, D60E, L63T, H69K, L89M, I93L	V35T, E36A, T39D, S48T, Q102K, K122V, D123N, C162S, K173T, D177E, I178L, T200A, I202V, Q207N, R211R/K, V245Q, E248D, A272P, R277K, T286A, E291D, V292I, V317A, S322A, A327V, Q334N, G335S, Y342F, A355T, R356K, K358R, G359T, T377M, S379A, K390R
20-113784	2017	Zambia	C	T12S, I15V, L19I, E35D, M36I, R41K, L63P, H69K, I93L	E28K, K32E, V35T, T39R, S48T, V60V/I, K70K/E, L74L/I, K101A/E, Q102K, K103N, S105S/T, K122E, D123N, C162S, K173T, Q174K, D177E, I178M, M184V, G190A, D192D/N, T200A, Q207E, P225P/H, V245K, E248D, D250E, A272P, V292I, S322S/A, Q334H, G335D, R356K, K358R, G359S, A371A/V, I375V, T377Q, V381V/I, T386I, K390R, A400T
20-113786	2017	Zambia	C/K	I13I/V, I15V, K20R, M36I, R41K, I62V, L63V, I64I/V, H69K, I72I/V, T74S, I93L	V8I, E28E/G, V35T, T39A, V60I, D67G, K70E, A98G, L100I, Q102K, K103N, K122E, I135T, C162S, K173T, M184V, T200A, Q207E, R211K, K219K/R, H221H/Y, E224E/V, P225H, L228H, D250E, S251D, A272P, R277K, T286T/A, E291E/D, V292I, E297I/V, V314A, D324E, G335E, R356K, M357K, K358R, G359S, V365I, T377M, T386I/V, K390R, E399D, A400T
20-113787	2017	Zambia	C	I15V, L19I/T, M36I, P39P/Q, R41K, K45K/R, D60E, L63P, H69K, T74A, L89M, I93L	V35T, T39D, S48T, V60I, Q102K, K122K/E, D123S/T, C162S, K173A, Q174K, D177E, T200A, Q207E, R211K, V245K, D250E, A272P, K275K/Q, R277K, Q278W, E291D, V292V/I, V317A, Q334H, G335D, R356K, K358R, G359T, K366R, T377Q, S379C, V381V/I, K390R, A400T
20-113789	2016	Zambia	C	T12S, I15V, L19I, M36I, R41K, L63P/S, H69K, I93L	V35T, T39K, S48T, V60V/I, Q102K/R, K103N, C162C/S, K173A, D177E, I178L, M184V, T200A, E203E/K, Q207E, R211K, V245Q, D250E, A272P, K275R, R277K, Q278N, E291D, V292I, K311R, D324D/E, Q334N, G335D, R356K, M357V, K358R, G359S, T377M, K390R, E399D, A400T
20-113791	2016	Zambia	C	T12S, I15V, G17G/D, Q18Q/E, L19I, E35D, M36I, R41K, R57K, D60E, L63P, H69K, L89M, I93L	K20R, V35T, T39E, S48T, V60I, T69T/N, Q102K, V118I, D121D/H, K122K/E, D123D/G/N/S, C162S, K173T, Q174K, D177E, T200A, E204E/D, Q207K, R211Q, F214L, V245Q, S251S/D/G/N, A272P, R277K, E291D, V292I, I326V, Q334E, G335D, R356K, K358K/R, G359T, K366R, T377I/M, K390R, A400T
20-113792	2017	Zambia	C	T12S, I15V, L19T, K20R, E35D, M36I, R41K, H69K, T74S, L89M, I93L	V35T, E36A, T39E, S48T, Q102R, D121H, K122E, A158S, C162A, E169E/G, K173A, Q174K, D177E, T200A, Q207E, V245Q, A272S, T286A, E291D, V292I, E297N, S322T, G333E, Q334G, G335S, R356K, M357V, K358R, G359T, T377M, T386I, K390R, A400T
20-113794	2017	Zambia	C	I15V, N37C, Q61E, L63P, H69K, I93L	V35T, T39A, S48T, Q102K, V106I, L109I, K122E, D123S, C162S, K173A, Q174K, D177E, M184V, Y188L, V189I, T200A, I202V, Q207A, R211K, T215F, V245Q, E248N, K259K/R, A272P, E291D, S322S/A, G335D, R356K, K358R, G359T, A376S, T377M, S379C, K390R, A400T
20-113796	2017	Zambia	C	T12S, I15V, G16E, L19I, M36I, N37S, R41K, R57K, L63A, H69K, I93L	K20K/R, V35M, E36A, T39K, K43E, S48T, K65R, L74I, L100I, Q102K, K103N, K122E, D123N/S, I135T, K173T, Q174K, D177E, M184V, T200A, I202V, Q207D, R211K, V245Q, E248D, A272P, R277K, K281K/R, E291D, V292I, E297K, Q334N, G335D, K347R, R356K, M357R, K358R, G359T, T377M, K390R, A400T
20-113797	2017	Zambia	C	I15V, M36I, R41K, L63P, H69K, I93L	V35T, E36A, T39E, S48T, Q102K, K122E, D123G, K166R, K173V, D177E, T200A, Q207E, V245Q, D250E, A272P, K275R, R277R/K, Q278N, T286A, E291D, V292I, R307K, D324E, Q334N, G335D, E344E/D, R356K, K358R, G359T, K390R, A400T
20-113798	2017	Zambia	C	T12S, I15V, G16E, L19I, M36I, R41K, H69K, L89M, I93L	K20K/R, V35T, E36A, T39D/E, S48T, V60I, K64K/R, D67N, T69N, K70K/R, K101K/R, Q102K, K103N, V108I, K122E, T139V, C162S, K173A, Q174K, D177E, Y181C, M184M/V, G190G/A, T200A, Q207E, R211K, T215F, K219E, L228H, K238K/T, V245E, A272P, R277K, E291D, V292I, Q334H, G335D, E344D, R356R/K, M357R, K358R, G359T, A371V, A376C, T377T/I/M, K390R, A400T
20-113800	2017	Zambia	C	T12S, I15V, L19I, E35D, M36I, R41K, D60E, Q61E, L63P, H69K, L89M, I93L	V35T, T39E, E40D, S48T, V60I, Q102K, K122E, D123N/S, I135L, E138A, C162S, T165I, K173R, Q174K, V179D, T200A, Q207E, R211K, F214L, E248I/L/M/S/T, K249Q/R, D250D/E, A272P, K275R, R277K, Q278N, T286A, E291D, V292I, E312N, I329L, G335D, R356K, M357R, K358R, G359T, T369A, A376I, T377M, K390R, E396D, A400T
20-113801	2017	Zambia	C	T12S, I15V, L19I, K20R, E35D, M36I, N37D, R41K, D60E, H69K, V82I, L89M, I93L	V8I, V35T, E36A, T39D, S48T, K65K/R, D67D/N, S68S/N, K70K/R, K103N, V108I, K122E, D123S, I135I/T, C162S, K173A, Q174K, M184V, T200A, Q207N, R211K, K219K/E, P225P/H, V245K, A272P, K275Q, Q278H, K281R, T286A, E291D, E297A, D324D/E, I329L, G333G/R, Q334H, G335D, N348I, R356K, K358R, G359A, V365I, T377V, K390R, E399G, A400T
20-113802	2017	Zambia	C	T12S, I15V, L19I, K20R, M36I, R41K, L63P, H69K, K70Q, I72I/T, V77I, L89M, I93L	V35T, E36A, T39D, S48T, V60V/I, Q102K, K122E, D123G, K173A/E, Q174Q/K, D177E, I178L, T200A, I202I/V, Q207E, V245Q, A272P, T286T/A, E291D, V292I, D324E, Q334H, G335D, R356K, K358R, G359T, T377T/M, K390R, A400T
20-113804	2017	Zambia	C	T12S, I15V, L19I, M36I, R41K, D60E, Q61E, L63L/I/P/T, C67C/W/Y, H69K, L89M, I93L	V35T, E36A, T39E, S48T, Q102K, K122E, D123G, C162S, K173A, Q174K, D177E, T200A, Q207E, R211K, D250E, S251D, A272P, R277T, K281R, L283I, E291D, V292I, Q334H, G335D, R356K, K358R, G359S, D364D/G, A371V, I375V, V381V/I, T386I, K390R, A400T
20-113806	2017	Zambia	C	T12S, K14K/R, I15V, L19I/T, E35D, M36I, R41K, L63T, H69K, T74T/A, L89M, I93L	K32K/Q, V35T, T39K, S48T, V60I, Q102K, K104K/R, K122E, D123G/S, I135R, C162S, K173A, D177E, I178M, T200A/V, Q207T, R211K, V245Q, E248N, D250D/E, A272P, R277K, E291D, V292I, K311K/R, S322A, Q334N, G335D, K347R, R356K, M357R, K358R, G359T, T377Q, S379C, K385R, K390R, A400T
20-113807	2017	Zambia	C	T12S, I15V, L19I, M36I, R41K, L63P/S, C67C/Y, H69K, I93L	V8I, V35T, E36E/A, T39E, Q102R, K103S, K122E, D123N, I135R, A158S, C162S, K173A, D177D/E, V179I, T200A, Q207E, R211K, V245L, K249Q, D250E, S251I, A272P, I274V, K275Q, R277K, Q278Q/H, E291D, V292I, Q334H, G335E, R356K, M357R, K358R, G359T, T377I/M, T386I/V, K390K/R, A400T
20-113809	2017	Zambia	C	T12S, K14K/N, I15V, L19V, K20K/R, M36I, R41R/K, L63T, H69K, L89M, I93L	V35T, E36A, T39E, S48T, A98A/S, Q102K, K122E, D123E, I135M, E138A, C162S, K173A, D177E, T200A, Q207E, R211K, V245Q, D250E, K275K/Q, T286A, E291D, V292I, Q334H, G335D, R356K, K358R, G359A/T, T377Q, T386I, K390R, A400T
20-113810	2017	Zambia	C	T12S, I15V, L19I, M36I, R41R/K, L63T, H69K, T74S, L89M, I93L	V35T, E36A, T39E, E40D, S48T, Q102K, C162S, K173A/T, Q174K, D177E, I178L, V179I, I195L, T200A, Q207E, V245Q, D250E, S251D, R277K, E291D, V292I, E312Q, Q334H, G335D, R356K, K358R, G359T, T377M, S379C, K390R, A400I
20-114204	2017	Zambia	C	T12A, I15V, L19I, K20R, M36I, R41K, H69Q, V82I, L89I, I93L	E28K, V35T, T39D, S48T, K65R, S68S/D/G/N, A98G, K101E, Q102K, V108I, K122E, D123D/N, C162S, K173A, D177E, I178L, Y181C, M184V, V189V/I, G190A, T200A/E, K201K/R, E203K, E204K, Q207E, R211K, K223E, F227L, V245Q, E248E/D/K/N, D250D/E, A272P, K275R, R277K, Q278N, E291D, V292I, P313T, G333E, R356K, K358S, G359A, V365I, T377R, T386I, K390R, A400T
20-114206	2017	Zambia	C	T12S, I15V, L19I, E35D, M36I, R41K, R57K, H69K, T74S, L89M	E6D, K11N, K20R, V35T, T39D, E44E/G, S48T, Q102K, V106M, K122E, D123N, E138A, C162S, K173A, Q174K, D177E, T200E, I202V, Q207D, R211K, F227L, P243T, V245Q, D250E, A272P, R277K, T286V, E291D, V292I, G333E, Q334G, K358R, G359T, T386I, K390R, A400T
20-114208	2017	Zambia	C	T12S, I15V, L19I, E35D, M36I, R41K, L63H/P, H69K, L89M, I93L	V35T, E36A, T39E, S48T, Q102K, K122E, D123G, C162S, P170P/S, K173V, D177E, G196G/E, T200A, Q207A, F214F/L, V245Q, A272P, T286T/A, E291D, V292I, K311R, I329L, Q334D, G335E, R356K, K358R, G359T, V365I, K374K/R, K390R, A400T
20-114210	2017	Zambia	C	T12S, I15V, L19I, M36I, N37N/T, R41K, L63P, H69K, L89M, I93L	V35T, E36A, T39E, S48T, Q102R, K122E, D123N, I135T, K173V, Q174K, T200A, Q207A, R211K, V245Q, D250E, A272P, V292I, E297T, Q334D, G335D, R356K, M357R, K358R, G359A, A360S, T377I/M, K390R, A400T
20-114221	2017	Zambia	C	L10L/I, I13I/V, I15I/V, L19I, K20K/R, M36I, Q61E, I62I/V, L63P, I64L, H69K, L89M, I93L	V35T, E36A, T39E, S48T, K65R, S68N, K70T, L100I, Q102K, K103N, K122E, D123N, E138Q, C162S, K173A, M184V, G196E, T200A, Q207E, F214L, P243S, V245E/K, A272P, R277K, L283I, E291D, V292I, Q334H, G335D, K350R, R356K, K358R, G359T, A371V, T377R, S379C, K388N/T, A400T
20-114223	2016	Zambia	C	T12S, I15I/V, L19I, E35D, M36I, P39Q, R41K, K45R, R57R/K, L63P, H69K, L89M	V35T, E36A, T39E, E53E/D, Q102K, K104K/R, K122E, D123N, I142I/V, C162S, K173A, Q174Q/K, D177E, I178I/M, T200A, I202I/V, Q207Q/K/T, R211K, D250E, A272P, T286A, V292I, I326I/M/V, Q334D, G335D, R356K, K358R, G359A/T, T377M, S379C, K390R, A400T
20-114226	2017	Zambia	C	I13V, I15V, L19I, K20R, M36I, R41K, R57R/K, Q61H/N, L63A/P, H69K, I93L	V8I, V35T, E36E/A, T39E, Q102K, K122E, I135T, A158S, C162S, K173A, Q174K, D177E, V179I, G196T, T200A, Q207A, R211K, F214L, V245K, D250E, S251S/N, L260L/V, A272P, I274I/V, K275R, R277R/K, Q278H/Y, T286A, E291D, V292I, P294T, Q334H, G335D, R356K, K358T, G359S, E370A, A371V, I375V, A376S, T377M, T386I, K390R, A400T
20-114228	2017	Zambia	C	T12S, I15V, Q18L, L19I, E35D, M36I, R41K, D60E, Q61E, H69K, L89M, I93L	V35T, E36A, T39E, S48T, A62V, Q102K, K122E, A158S, C162A, K173T, Q174K, T200A, Q207E, R211K, P243Q, V245K, E248D, D250E, S251I, A272P, G273R, Q278H, L289P, E291D, V292I, Q334H, G335D, R356K, K358R, G359T, T377L, T386I, K390R, A400T
20-114229	2017	Zambia	C	T12S, I15V, L19I, M36I, D60E, Q61E, L63P, H69K, L89M, I93L, L97L/I/M	V35T, T39A/E, S48T, V60I, K101K/R, Q102K, K103N, V108V/I, K122E, D123S, I135I/R, C162S, K173A/T, Q174Q/K, D177E, I178I/L/M, Y181Y/C, T200A, Q207A, R211K, F214F/L, H221H/Y, L228L/H/N, V245Q, A272P, R277K, T286A, E291D, V292I, Q334D, G335D, T338S, N348N/I, A355A/T, R356K, M357R, K358G/R, G359A/T, E370E/G, T377Q/V, K390R, E399E/D, A400T
20-114230	2017	Zambia	C	Q7E, I15V, L19T, K20M, M36I, R41K, L63V, H69K, T74A, L89M, I93L	K20K/R, T27S, V35T, E36A, T39E, S48T, Q102K/R, K122E, D123G/S, A158S, C162A, K173A, Q174K, Q197R, T200A, Q207E, R211K, V245Q, A272P, T286A, E291D, V292I, D324E, Q334N, G335D, R356K, K358R, G359T, A376T, T377M, S379C, T386P, K390R, E396D, A400T
20-114232	2017	Zambia	C	T12S, I15V, L19I, E35D, M36I, R41K, L63A/V, H69K, T74S, L89M, I93L	K20K/R, V35T, T39D, S48T, V60I, L74I, K101Q, Q102K, K103N, K122E, D123N, E138A, C162S, K173T, Q174K, I178I/M, M184V, G196E, T200A, Q207A, R211K, P225H, L228Q, P243T, V245Q, D250E, S251N, A272P, R277R/K, E291D, V292T, V293I, P294A, H315Q, Q334D/N, G335D, R356K, K358R, G359T, K366R, T377R, S379C, V381V/I, K390R, E399D, A400T
20-114233	2017	Zambia	C	T12S, I13I/V, K14K/I, I15I/V, L19V, M36I, R41K, L63V, H69K, T74S, L89M, I93L	E6K, K11K/A, V35T, E36A, T39D, S48T, V60I, Q102K, K122E, D123D/G, I135I/T, C162S, K173A/T, Q174Q/K, D177D/E, G196G/R, T200A, I202I/V, Q207E, R211R/K, V245Q, D250E, A272P, T286T/A, E291D, V292I, Q334N, G335D, R356K, M357M/L, K358R, G359S, T377T/M, S379A, I380I/V, I382I/V, K390R, A400T
20-114236	2016	Zambia	C	L10V, I15V, L19I, E35D, M36I, R41K, L63T, E65D, H69K, T74S, L89M, I93L	E6E/K, V35T, T39A, E40D, S48T, K65R, S68G/N, V90V/I, Q102K, K103N, K122E, I135L, K173A, D177E, Y181C, M184I, T200A, Q207A, R211K, V245E, A272P, E291D, V292I, D324D/E, I329L, Q334N, G335D, R356K, K358R, G359T, A376C, T377M, K390R, A400T
20-114238	2017	Zambia	C	T12S, I15V, Q18E, L19I, K20R, E35D, M36I, R41K, D60E, Q61E, L63P, H69K, L89M, I93L	K20K/R, V35T, E36A, T39E, S48T, Q102K, K122E, D123N, I135V, C162S, T165I, K173A, T200A, E204Q, Q207E, R211K, F214L, V245Q, E248D, D250E, S251S/N, A272P, K275K/R, R277K, Q278Q/H, K281R, L283I, T286V, E291D, V292I, V317A, Q334N, G335D, R356K, K358R, G359T, A371V, A376V, T377L, K390R, A400T
20-114242	2016	Zambia	C	T12S, I13I/V, I15V, L19L/I, M36I, N37D, R41K, D60E, H69K, T74A, L89M, I93L	V35T, E36A, T39E, S48T, Q102K, K122E, D123N, C162S, K166R, K173L, Q174K, T200A, Q207E, R211K, V241V/I, V245Q, E248D/N, D250E, A272S, R277R/K, T286V, E291D, V292V/I, Q334H, G335D, R356K, K358R, G359T, T377M, K390R, A400T
20-114244	2017	Zambia	C	I15V, L19I, M36L, N37S, R41K, L63A/V, H69K, T74S, L89M, I93L	V35T, E36A, T39E, S48T, Q102K, K122E, D123G, C162S, K173T, T200A, Q207K/R, R211K, V245K, A272P, R277R/K, K281R, T286A, E291D, V292I, G335D, K358R, G359S, I375V, K390R, A400T
20-114247	2017	Zambia	C	T12S, K14R, I15V, G17D, K20R, E35D, M36I, R41K, L63T, H69K, L89M, I93L	K32K/R, V35T, E36A, T39D/E, S48T, V60I, Q102K, K103N, K104K/R, V108V/I, K122E, D123N, C162S, K173T, D177E, T200A, Q207A/E/G, R211R/K, V245Q, E248D, T286A, E291D, V292I, K311R, D324E, Q334H, G335D, R356K, K358R, G359T, K366R, T377M, K390R, A400T
20-114460	2017	Zambia	C	I15V, L19L/I, M36I, R41K, L63L/P, H69K, I93L	V35T, E36E/A, T39E, Q102K, K122E, D123G/S, I135R, K173A, Q174K, D177E, T200A, I202V, Q207E, R211K, V245Q, D250E, S251D, A272Q, R277K, T286A, E291D, V292I, V293I, E297K, E312Q, V314A, D324D/E, Q334H, G335D, R356K, K358R, G359T, K366R, A376S, T377M, K390R, K395K/R, A400A/T
20-114462	2017	Zambia	C	I15V, G16G/E, E35E/D, M36M/I, N37C/S, R41K, L63V, H69K, V77I, I93L	V35T, E36A, T39D/E, E40E/D, S48T, V60I, Q102K, K122E, D123A/Q, I135T, C162N/T, K173A, Q174K, D177E, I178I/M, Q207A/D/N, R211K, V245Q, A272P, R277K, Q278H, V292I, V317A, I326I/V, Q334N, G335G/D, R356K, K358R, G359T, T377M, K390R, A400T
20-114463	2017	Zambia	C	T12K, I15V, G16E, Q18Q/H, L19L/V, K20R, M36I, P39T, R41K, H69K, L89M, I93L	P4S, V35T, E36A, T39E, S48T, Q102K, D121C, C162S, K173T, D177E, T200A, Q207E, R211K, A272S, T286A, E291D, V292I, P294T, K311R, P313T, V317A, D324D/E, G335D, R356K, K358R, G359T, K366R, A376T, T377L, K390R, A400T
20-114465	2017	Zambia	C	I15V, L19I, M36I, R41K, L63A/S, H69K, V82V/I, I93L	V35T, E36A, T39E, S48T, V60I, Q102K, K103K/N, K122E, D123D/G, C162S, K173T, Q174Q/K, D177E, T200A, Q207E, R211K, V245K, D250E, A272P, R277K, T286T/A, E291D, V292I, L310I, Q334N, G335D, P345Q, F346H, K358R, G359T, T377Q/V, K390R, A400T
20-114466	2017	Zambia	C	L10L/I, T12S, I15V, L19I, M36I, R41K, L63T/V, I64I/L, C67C/W/Y, H69K, L89L/M, I93L	V35R, T39D/E, S48T, V60I, K64K/R, Q102K, K122E, D123H/Q, I135I/V, C162A, E169Q, K173T, T200A, Q207E, R211K, F214L, P243T, V245Q, A272P, T286A, E291D, V292I, V317A, I326I/V, I329V, Q334N, G335D, K358R, G359T, T369A, E370E/A, A371V, I375I/V, T377L, T386T/I, K390R, E396E/D, A400T
20-114467	2017	Zambia	C	T12R, K14K/R, I15V, G16E, L19I, M36I, N37N/S, R41K, L63S, H69K, L89M, I93L	V35T, T39A, S48T, Q102K, K122E, D123G, I135T, E138A, K173V, Q174K, T200A, I202V, Q207E, R211Q, F214L, V245Q, A272K, R277K, E291D, V292I, V293I, S322A, G335D, R356K, K358R, G359T, T377Q, K390R
20-114469	2017	Zambia	C	T12T/S, I15I/V, L19I, M36I, R41K, L63A/S, H69K, V82I, I93L	P4S, V35T, E36A, T39E, S48T, Q102K, K122E, D123N, A158S, C162S, K173T, Q174K, D177E, T200A, Q207E, R211K, V245Q, A272P, T286T/A, E291D, V292I, Q334H, G335D, R356K, K358R, G359T, T377Q, K390R
20-114470	2017	Zambia	C	T12S, I15V, L19I, M36I, R41K, G51G/R, L63P, H69K, A71A/V, G73G/S, I93L	V35T, E36A, T39D, S48T, V60V/I, W88W/S, Q102K, K122E, D123N/S, I159I/V, C162S, T165T/I, K173T, T200A, Q207E, R211R/K, V245Q, A272P, E291D, V292I, V317V/A, Q334N, G335D, R356K, K358R, G359T, T377M, K388R, K390R, W398W/S, A400T
20-114472	2017	Zambia	C	T12S, L19I, M36I, R41K, L63P, H69K, I72I/M, L89M, I93L	V35T, E36A/T, T39E, E40E/D, S48T, Q102K, K122E, D123N, C162S, K173A, Q174K, D177D/E, I178I/M, Q197E/K, T200A, Q207D, V245Q, E248D/N, A272P, R277K, T286T/A, E291D, V292I, D324E, Q334H, G335D, R356R/K, M357M/V, K358R, G359T, K366K/R, T377Q, V381V/I, K390R, A400T
20-114474	2017	Zambia	C	T12S, I15V, L19I, M36I, R41K, L63V, H69K, T74A, L89M, I93L	V35T, E36A, T39E, E40E/D, S48T, Q102K, K122E, C162S, K173A/T, Q174Q/K, D177E, T200A, Q207E, R211R/K, V245Q, A272Q, R277K, K281R, E291D, V292I, I326I/V, I329I/V, Q334G, R356K, K358R, G359S, T369A, K390R, A400T
20-114478	2017	Zambia	C	T12S, K14R, I15V, L19I/V, E35D, M36I, R41K, L63A/P, H69K, V82I, L89M, I93L	V35T, E36A, T39E, S48T, Q102K, K122E, D123N, C162S, K173A, Q174K, D177E, T200A, Q207A, R211K, V245M, D250D/E, E291D, V292I, S322T, Q334H/Y, G335D, R356K, M357I, K358R, G359T, K366R, T377M, S379S/C, K390R, A400T
20-114479	2017	Zambia	C	T12S, K14K/R, I15V, L19I, E35D, M36I, R41K, R57R/K, L63P, H69K, K70E, A71T, I93L	V35T, T39K/R, S48T, Q102K, K122E, D123G/N, C162S, K173A, D177E, T200A, E203D, Q207E, R211K, V245Q, D250E, A272S, R277K, E291D, V292I, E312K/N/T, V317A, Q334N, G335D, R356K, K358R, G359T, T377M, K390R, K395R, A400M
20-114480	2017	Zambia	C	T12S, I15V, L19I, K20R, M36I, R41K, Q61E, I62V, L63P, C67H, H69K, K70R, L89M, I93L	K11E, K20K/R, T27S, V35T, E36A, T39E, V60I, Q102K, D121Y, K122E, D123A/P, C162S, K173T, Q174Q/K, N175N/Y, D177E, I178I/M, T200A, Q207D/N, R211K, V245E, E248D, A272P, E291D, V292I, D324D/E, Q334H, G335D, R356K, K358R, G359T, I375I/M/V, T377M, T386I/V, A400T
20-114481	2017	Zambia	C	L10V, I15V, L19I, E35D, M36M/I, R41R/K, K45K/R, D60E, L63P, H69K, I72L, I93L	V35T, E36A, T39E, S48T, V60V/I, Q102K, K122E, D123D/G, C162S, K173A/T, Q174K/R, D177E, I195L, G196G/E, T200A, Q207G, R211R/K, V245K, A272Q, R277K, E291D, V292I, L325L/R/W, I326I/V, G333G/E, Q334H/N, G335G/D, T338S, R356K, K358R, G359T, K366R, T377K/L/M/Q, T386T/I, K390R, A400T
20-114482	2017	Zambia	C	K14R, I15V, L19I, M36I, R41K, L63A, H69K, L89M, I93L	V35T, E36A, T39D, S48T, Q102K, K122E, I135T, C162A, K173T, D177E, I178I/M, T200A, Q207E, R211R/K, V245Q, D250E, A272P, K275Q, T286T/A, V292I, P294P/S, Q334H, G335D, R356K, K358R, G359T, A371A/V, K374T, T377R, T386V, K390R, A400T
20-114483	2017	Zambia	C	I15V, L19T, K20R, E35D, M36I, R41K, M46I, I54V, K55R, Q58Q/E, D60E, I62V, H69K, A71V, V82A, L89M, I93L	P4T, K20K/R, K32K/E, V35T, E36E/A, T39E, D67G, S68G, K70R, A98G, Q102K, V108V/I, V118I, K122E, D123N, I135R, C162A, K173T, Q174K, D177E, I178I/M, V179I, M184V, G190G/A, T200A, Q207E, R211K, F214L, K219E, V245Q, D250E, A272P, R277K, K281R, T286T/A, E291D, V292I, E297E/K, D324D/E, Q334H, G335D, K350K/R, R356K, K358R, G359T, A371V, T377V, K390R, A400T
20-114485	2017	Zambia	C	T12P/S, K14K/R, I15V, L19I/T, E35D, M36I, R41K, L63V, H69K, T74S, L89M, I93L	V35T, E36E/A, T39E, E40D, S48T, V60I, Q102K, V118I, K122E, D123D/N, I135T, E138A, C162S, K173A, Q174R, D177E, V179I, T200A, Q207E, R211K, F214L, V245Q, E248E/D, D250E, S251S/D/G/N, A272P, T286A, E291D, V292I, V317A, Q334H, G335D, R356K, K358R, G359T, A376S, T377M, K390R, A400T
20-114486	2017	Zambia	C	T12S, I15V, L19I/V, E35D, M36I, R41K, D60E, H69K, L89M, I93L	V35T, E36A, T39A, S48T, V60I, Q102K, D121Y, K122E, D123D/G, C162S, K173T, Q174K, D177E, T200A, Q207G, R211K, V245Q, D250D/E, A272P, T286A, E291D, V292I, Q334Q/D/E/H/K/N, G335D/E/Y, R356K, K358R, G359T, T377M, K390R, A400T
20-114488	2017	Zambia	C	I15V, M36I, R41K, L63P/T, C67C/G, H69K, I93L	K20R, V35T, T39E, S48E, V60I, K101K/E, Q102K, D123E, I135R, C162S, K173A, Q174Q/K, D177E, T200A, Q207E, R211K, A272P, T286A, E291D, V293I, D320D/N, Q334N, G335D, R356K, K358R, G359T, T377M, K390R, A400T
20-114489	2017	Zambia	C	T12S, I15I/V, G16G/E, L19I, E35D, M36I, R41K, K45K/R, L63V, H69K, T74S, L89M, I93L	E28K, K32E, V35T, E36A, T39D, S48A/T, Q102K, K103K/N, K122E, D123N, C162S, K173A, Q174K, T200A, Q207D, R211K, K238K/R, V245Q, D250E, A272P, T286A, E291D, V292I, Q334C, G335D, R356K, M357M/I, K358R, G359T, K366R, T377L, K388R, K390R
20-114491	2017	Zambia	C	T12S, I15V, L19I, E34A, M36I, N37N/S, R41K, H69K, L89M, I93L	V35M, E36A, T39E, S48T, Q102K, I142V, C162S, K173A, D177E, I195L, T200A, Q207E, R211K, F214L, V245I, E248D, D250E/K, A272A/S, V276V/I, R277K, T286T/A, E291D, V292I, R307R/K, V317A, R356K, G359T, K390R, A400T
20-114492	2017	Zambia	C	T12S, I15V, L19I, M36I, R41K, L63V, H69K, T74S, L89M, I93L	V35K, E36A, T39D, S48T, Q102K, V106M, K122E, K173A, Q174K, T200A, Q207D, R211K, F227L, V245Q, D250E, A272Q, R277K, T286A, E291D, V292I, V293I, Q334N, G335D, T338S, R356K, M357I, K358R, T386M, K390R, E396D, A400T
20-114493	2017	Zambia	C	T12S, K14K/R, I15V, L19T, M36I, R41K, Q61D, L63H, H69K, L89I/M, I93L	E6K, T27S, V35T, E36A, T39E, S48A/T, V60I, Q102K, D121Y, K122E, A158S, C162S, K173T, D177E, T200T/A, Q207E, R211K, V245A, T286A, E291D, V292I, D324D/E, Q334H, G335D, R356K, K358R, G359T, A371A/T, T377M, K390R, A400T
20-114494	2017	Zambia	Complex	T12S, I13V, K14R, I15V, G16E, K20R, M36I, R41K, L63T, I64I/M, H69K, L89M, I93L	T27S, V35T, E36A, T39E, S48T, Q102K, K122K/E, D123D/N, I142V, C162S, K173A, D177E, I178L, T200A, Q207E, R211K, P243S, V245Q, E248D, D250D/E, A272P, R277K, T286T/A, V292V/I, Q334H, G335D, R356K, M357R, K358R, G359T, T369A, I375V, T377T/I/L/P, V381V/I, K390R, A400T
20-114495	2016	Zambia	C	T12S, I15V, G17D, L19I, M36I, N37D, Q61N, L63S, H69K, I93I/L	V35T, T39A, E40D, S48S/T, E53E/D, Q102K, D121H, K122E, E138E/A, T139T/S, C162S, K173T, Q174K, D177E, I178L/V, V179V/I, T200A, I202I/V, Q207D, R211K, V245Q, E248D, A272P, T286A, E291D, V292I, P294P/T, K311K/R, G333D, Q334H, R356K, M357L, K358K/R, G359A/T, K366K/R, T369A, E370A, I375I/V, T377M, K390R
20-114497	2017	Zambia	C	T12S, I15V, L19V, M36I, R41K, L63V, H69K, I72I/V, T74S, L89M, I93L	V35T, T39E, S48T, V60I, Q102K, K103N, K104R, K122E, D123S, I142I/A/T/V, C162S, K173K/A/E/I/T/V, Q174K, T200A, Q207A, R211K, V245Q, D250D/E, A272P, R277K, E291D, V292I, Q334N, G335D/E, R356K, G359S, K366R, E370G, I375V, T377Q, S379C, T386I, K390R, A400M
20-114501	2017	Zambia	C	T12S, I15V, G16E, L19A/I/T/V, K20M, E35D, M36I, L63P/S, I64L, H69K, K70R, V82V/I, L89M, I93L	V35T, E36A, T39E, S48T, Q102K, K104R, D121H/Y, K122E, C162S, K166K/R, K173A, D177E, Q197K, T200A, Q207G, R211K, V245K, D250E, A272P, K275Q, A288S, E291D, V292I, S322S/A/E/K/T, Q334H, G335D, R356K, K358K/R, G359A/T, K366K/R, T377Q, S379C, K390R, A400T
20-114506	2017	Zambia	C/K	V11V/I, I13I/V, I15V, K20R, M36I, R41K, Q61E, L63L/I, I64L, H69K, L89M, I93L	K20R, V35T, E36E/D, T39E/K, S48T, Q102K, K122E, D123N/S, I135R, C162S, K173A, D177E, I178L, T200T/A/I/V, Q207E, F214F/L, P243P/T, V245Q, D250E, A272S, R277R/K, L283I, T286A, E291D, V292I, P313Q, D324D/E, Q334H, G335D, R356K, K358R, G359N, A376A/S, T377T/I/L/M/S, I380I/V, T386I, K390R, A400T
20-116402	2017	Zambia	C	I15V, L19I, E35D, M36I, R41K, H69K, L89M, I93L	V35T, E36A, T39E, S48T, Q102K, K104R, K122E, D123G, C162S, K173T, D177E, I178V, T200E, E204K, Q207E, F214L, V245Q, D250E, A272P, K275Q, R277R/K, Q278H, T286T/A, E291D, V292I, Q334N, R356K, K358R, G359T, T369A, K390R, A400T
20-116403	2017	Zambia	C	T12S, I15V, L19M, E35D, M36I, R41K, Q61H, H69K, K70K/R, V82I, L89M, I93L	V35T, E36A, T39D, E44E/K, S48T, Q102K, K104R, C162S, K173A/T, Q174Q/K, D177E, I178L, T200A, E204E/G, Q207E, P243Q, V245Q, A272P, T286A, E291D, V292V/I, L301F, Q334N, G335G/D, R356K, K358R, G359T, I375I/V, T377M, T386I, K390R, A400T
20-116405	2017	Zambia	C	T12S, I15V, L19I, K20R, E35D, M36I, N37D, R41K, R57R/K, Q58E, L63T, H69K, L89M, I93L	E6E/D, T7T/P, V35T, E36A, T39E, S48T, Q102K, C162S, K173A, Q174Q/R, D177E, I178I/M, E194D, Q197K, T200A, Q207E, R211K, P243R, V245Q, A272T, R277K, T286A, E291D, V292I, L310I, P313T, H315Q, V317A, Q334H, G335D, I341V, R356K, K358R, G359S, A371V, I375V, A376C, T377M, T386I, K390R, K395K/R, A400I
20-116406	2017	Zambia	C	T12S, I15V, L19I, M36I, R41K, I62I/V, L63P/S, H69K, V82V/I, L89L/M, I93L	V35T, E36E/A, T39E, K43K/R, S48T, Q102K, K122E, D123N, K173R/T, Q174K, D177E, T200A, Q207E, R211K, V245Q, E248N, A272P, R277K, E291D, V292I, K311K/R, Q334N, G335D, R356K, M357R, K358R, G359T, Q373H, A376S, T377M, K390R, A400T
20-116407	2017	Zambia	C	T12S, I15V, L19M, E35D, N37H, R41K, L63A/I/T/V, H69K, T74S, L89M, I93L	V35T, E36A, T39E, S48T, V60I, Q102K, D123E, I135T, C162S, K173T, Q174K, V179D, T200A, I202I/V, Q207A/E, R211K/Q, F214L, V245Q, D250E, A272P, R277K, T286A, E291D, V292I, V293V/I, E312Q, I329L, M357I, G359A/T, T377M, K390R, E396D, A400T
20-117423	2017	Zambia	C/H	I13V, L19I, M36I, R41K, L63A, H69K, V75V/I	K20K/R, V35T, T39A, S48S/T, K122E, I135V, K173A, Q174K/R, D177E, I178I/M, T200A, R211I/M/T, V245V/M, E248E/D/K/N, D250D/E, S251S/N, A272P, R277R/K, E291D, V292I, P294P/T, G333E, Q334Q/H, G335G/S, R356R/K, M357M/L, K358K/R, G359S, K366R, T369T/A, A376T, T377M, S379S/C, T386P, K390R, E399E/D, A400T
20-117424	2016	Zambia	C	T12S, I15V, L19I, M36I, R41K, L63P, H69K, I93L	K20K/R, E28E/A, V35T, T39E, S48T, K65R, S68SG/K/N, K101E, Q102K, V108I, K122E, D123N, I135I/T, C162S, K173T, Q174K, D177E, I178M, Y181C, M184V, G190A, T200A, Q207E, R211K, K219K/A/E/T, V245Q, A272P, R277R/K, E291D, V292I, Q334H/N, G335D, R356K, K358K/R, G359G/S, A360A/T, I375V, T377L, S379C, K390R, A400P
20-117425	2016	Zambia	C	T12S, I15V, G16G/E, L19I, E35D, M36I, R41K, L63P/S, I64I/M, H69K, L89M, I93L	V35T, E36A, T39E, S48T, Q102K, K122E, D123N, I135T, K166K/R, K173A, D177E, I178I/L/M, T200A, I202V, Q207K, R211L/V, P243Q, V245Q, E248D, A272P, T286A, E291D, V292V/I, P313T, I329L, G335D, R356K, K358R, G359T, V365I, A376S, T377M, T386I, K390K/R, A400T
20-117426	2016	Zambia	C	T12S, I15V, L19I, E35D, M36I, R57K, L63P, H69K, L89M	V35T, E36A, T39D, S48T, K49R, V60I, Q102K, K122P, I135T, C162S, K173T, Q174K/R, D177E, I178I/L, T200A, Q207D/N, R211K, V245Q, E248D, I257L, A272P, R277K, E291D, V292I, V317V/A, S322A, Q334N, G335D, R356K, G359S, T377L, S379G, T386I, K390R, A400T
20-117427	2017	Zambia	C	T12S, I15V, L19T, E35D, M36I, R41K, D60D/E, L63P/S, I64I/L, E65E/D, H69K, L89L/M, I93I/L	K11K/T, V35I/K/T, E36E/A, T39E/G, S48T, V60I, Q102K, K122E, D123N, I135T, E138A, K173A, Q174R, T200A, I202V, Q207E, R211K, V245Q, A272P, R277K, K281K/R, E291D, V292I, P294P/T, E297E/A/K/T, P313P/S, Q334D, G335D, R356K, M357R, K358R, G359S, A371A/V, I375I/A/T/V, A376A/T, T377M, T386T/I, K390R, A400T
20-117428	2017	Zambia	C	T12S, I15V, L19T, M36I, R41K, K45K/R, L63S, H69K, I93L	V35I, T39D, S48T, Q102K, K122E, D123S, I135T, K173A, Q174K, D177E, I178M, I195L, T200A, K201R, R211K, V245Q, E248D, D250E, S251N, A272P, K275Q, Q278H, K281R, E291D, V292I, E297E/G, D324E, Q334Y, R356K, K358R, G359T, T377Q, K390R, A400T
20-117429	2017	Zambia	C	T12S, I15V, G16G/E, L19I, M36I, N37S, R41K, L63V, H69K, L89M, I93L	V35T, T39E, S48T, Q102K, K103R, K122E, D123N, E138E/K, K173A, T200A, Q207E, R211K, V245Q, A272P, R277K, T286T/A, E291D, V292I, V293I, Q334N, G335D, R356K, M357R, K358R, G359A, T377M, K390R, E399D, A400T
20-117430	2017	Zambia	C	I15V, L19I, E35D, N37S, R41K, L63P/S, H69K, T74S, V77I, L89M, I93L	T27T/P, V35T, E36A, T39E, S48T, Q102K, K122E, D123G, I135V, T139A, C162S, K173A, D177E, I178M, V189I, T200A, Q207D, R211K, P243S, V245Q, A272P, K275Q, R277K, E291D, V292I, I329I/L, Q334G, G335D, R356K, M357R, K358R, G359T, V365I, T386I, K390R, A400T
20-117431	2017	Zambia	C	I15V, L19I, M36I, R41K, L63P, H69K, I93L	V35T, E36A, T39E, S48T, Q102K, K122E, D123N, C162S, K173A, Q174K, N175Y, D177E, T200A, Q207E, R211K, P243T, V245Q, R277K, T286A, E291D, P294T, E297R, Q334N, G335D, R356K, K358R, G359T, V365I, K366R, A371V, T377M, K390R, A400T
20-117432	2017	Zambia	C	K14K/R, I15V, L19I, M36I, R41K, L63L/F/I/P/S/T, H69K, I93L	E28K, K32D, V35T, E36A, T39E, Q102K, D121D/Y, K122E, D123D/G, I135T, K173A, G196M, T200T/A, E203D, Q207E, R211K, V245Q, P247A, E248D, D250E, S251E, A272P, T286A, E291D, V292I, E297A, S322S/A, D324D/E, Q334H, G335D, E344D, R356K, M357K, K358G, G359T, K366R, T377K, T386I, K390R, A400T
20-117433	2017	Zambia	C	L10V, T12S, I15V, L19I, M36I, R41K, L63H, H69K, I93L	E6N, V35T, E36A, T39E, E40D, S48T, I50I/V, Q102K, K122E, C162S, K173T, Q174Q/R, D177E, I195L, T200A, I202V, Q207E, L209L/F, R211K, V245Q, D250E, S251D, A272P, T286T/A, E291D, V292I, I326V, G335D, R356K, K358R, G359N, T377Q, T386I, K390R, K395R, E399D, A400T
20-117435	2017	Zambia	C	T12S, I15V, L19I, M36I, N37D, Q61E, L63P, H69K, K70K/R, L89M, I93L	S3C, V35T, T39E, M41L, S48T, V60I, S68G, L74I, W88W/C, A98G, Q102K, K103H/N, V108V/I, K122E, D123S, I135I/T, T139K/R, C162S, S163S/C/F/I, K173A, Q174Q/K, D177E, I178L, Y181C, M184V, V189V/I, G190A, G196E, T200A, E203A, Q207E, R211K, T215Y, K219K/E, L228L/H/Q, V245Q, A272S, R277T, E291D, V292I, D324D/E, Q334N, G335D, N348I, K350R, R356K, M357R, K358R, G359T, A360T, V365I, K366R, T377R, K390R, E399…
20-117437	2017	Zambia	C	T12S, I15V, G16E, L19I, K20R, E35D, M36I, R41K, Q58E, H69K, L89M, I93L	K20R, V35T, E36A, T39E, S48T, K64K/R, K65R, S68K, K101E, Q102K, V106V/M, V108V/I, K122E, D123S, I135I/M/T, E138E/G, I142I/T, C162S, K173A/V, Q174K, D177E, Y181Y/C, M184V, G190A, G196M/T, T200A, I202I/V, Q207A, R211K, K219E, D237D/N, V241V/I/M, V245N, D250E, A272P, R277K, E291E/D, D324E, Q334D/G, G335D, R356K, G359S, K366R, T369A, T377L, K390R, A400T
20-117440	2017	Zambia	C	L10V, T12S, I15V, L19I, K20R, E35D, M36I, P39Q, R41K, L63V, H69K, L89M, I93L	V35T, T39K, S48T, V60I, Q102K, I142V, C162S, K173I, Q174K, D177E, T200A, I202V, Q207A, R211K/T, F214F/L, V245Q, A272P, K281K/R, T286A, E291D, V292I, E297A, A304E, K311R, I326V, Q334D, G335D, R356K, M357R, K358R, G359T, A360T, T377M, K390R, Q394L, E399D
20-117443	2017	Zambia	C	T12S, I15V, L19T, M36I, R41K, K43K/R, L63V, H69K, T74S, L89M, I93L	T27S, V35T, T39E, S48T, D67N, K70R, V90V/I, A98S, Q102K, K103N, V108I, V111V/M, K122E, C162S, Q174R, V179F, Y181C, M184V, T200A, Q207E, R211K, K219Q, H221Y, L228H, V245Q, D250E, A272P, K275Q, T286A, A288T, E291D, V292I, S322S/A, Q334H, G335A, N348I, R356K, K358R, G359T, T377V, K390R, A400T
20-117444	2017	Zambia	C	I15V, L19I, M36I, R41K, L63P, H69K, I85I/L, L89M, I93L	V35T, E36A, T39E, S48T, Q102Q/K, K122E, D123D/G/N/S, A158S, C162S, K173A, Q174Q/K, D177E, G196M/R, T200A, Q207E, H221H/R, V245Q, A272A/P, I274V, K275K/Q, R277K, Q278Q/E, L279M, R284K, T286A, E291E/D, D324D/E, Q334N, G335D, R356K, M357R, K358R, G359T, K366R, T386I, K390R, A400T
20-117445	2017	Zambia	A/C	T12S, I15V, L19I, E35D, M36I, L63L/P, H69K, L89M, I93L	V35T, V60I, Q102K, K122E, D123S, I135T, K166R, T200A, Q207E, R211K, V245Q, D250E, T286A, E291D, V292I, Q334H, G335D, R356K, M357R, K358R, G359T, T377M, K390R, A400T
20-117446	2017	Zambia	C	L10L/V, K14K/R, I15V, L19I, M36I, R41K, I47I/M, H69K, L89M, I93L	P4S/T, K11Q, K20K/R, V35T, E36E/A, T39E, S48T, A62A/V, K65K/R, D67D/N, V90V/I, Q102K, K104K/R, V106M, K122E, D123N, A158S, C162S, K173T, D177E, M184V, G190A, T200A, Q207K, R211K, F227L, V245E, A272P, E291D, V292I, D324E, L325I, G333E, Q334N, R356K, M357I, K358R, G359T, T377M, S379S/G, K390R, A400T
20-117447	2016	Zambia	C	L10V, K14K/I, I15I/V, L19I, M36I, R41K, L63S, H69K, I72I/T, T74S, L89M, I93L	E6K, V35T, E36A, T39D, S48T, V60I, Q102K, K103N, K122E, C162S, K173T, Q174K, T200A, Q207E, R211K, V245Q, D250E, E291D, V292I, Q334N, G335D, R356K, K358R, G359T, T377T/A/M/V, S379S/C, K390R, E396D, A400T
20-117448	2017	Zambia	A/C	L19T, K20R, E35D, M36I, R41K, R57R/K, L63V, H69K, I72I/V, T74S, V77V/I, L89L/M, I93L	V35R, T39E, S48T, E53E/D, Q102K, C162S, K173T, V179I, T200A, Q207E, R211K, V245K, D250E, R277K, T286A, K287K/R, E291D, V292I, P294A/V, K311K/R, V317V/A, G335N, M357Q, G359S, T369A/V, A371V, I375V, A376I/V, T377L/M, I380I/V, K390R, A400T
20-117449	2017	Zambia	C	T12T/A, I13I/V, I15I/V, E35D, M36I, N37D, R41K, L63T, H69K, I72I/M, T74S, L89M, I93L	V8I, K11K/T, V21V/I, V35T, E36A, T39E, S48T, Q102K, K122E, D123N/S, C162S, K173T, Q174K/R, I178I/M, T200A, Q207D, R211K, S251D, A272P, R277K, L283I, T286A, E291D, V292I, Q334H, G335D, R356K, M357R, G359S, A371V, I375V, T377M, K390R, A400T
20-117451	2017	Zambia	C	L19I, M36I, N37S, R41K, H69K, V77V/I, L89M, I93L	V35T, E36A, T39E, S48K/T, I94I/L, Q102K, K122E, C162S, K173A, Q174R, D177E, T200A, Q207E, R211K, F214L, V245Q, A272P, R277K, E291D, V292I, D324D/E, Q334H, G335D, Y342F, R356K, K358R, G359T, V365I, K366R, T377L, S379C, K390R, A400T
20-117452	2017	Zambia	C	T12S, I15V, L19A/M/T/V, K20R, E35D, M36I, R41K, L63H, H69K, L89M, I93L	V35T, E36E/A, T39E, S48T, Q102K, K122E, C162S, K173A, D177E, T200A, I202V, E204K, Q207E, F214L, V245K/Q, E248E/D/K/N, D250D/E, S251S/N, A272P, R277K, Q278N, T286A, E291A, V292I, P294P/T, V317A, G335D, R356K, K358R, G359T, V365I, K366R, T369V, A371I, Q373H, A376S, T377M, K390R, A400T
20-117453	2017	Zambia	C	T12S, I15V, L19I, K20R, E35D, M36I, R41K, K45R, L63V, H69K, T74S, L89M, I93L	K20R, V35T, T39E, S48T, V60V/I, K65R, S68R, Q102K/R, K103N, V108V/I, V111V/I, K122E, C162S, S163T, F171Y, K173T, Q174K, Y181C, M184V, V189V/I, G190G/A, T200T/A, I202V, R211R/K, K219E, K238R, V245E, E248D, D250E, S251D, A272S, E291D, V292I, H315Y, Q334H/N, G335D, R356K, K358R, G359T, T377M, S379C, K390R, A400T
20-117454	2016	Zambia	C	I15V, M36I, R41K, L63V, H69K, T74S, L89I, I93L, F99F/V	T27T/S, V35T, E36A, T39E, V60I, D67N, S68S/N, K70G, A98G, K101Q, Q102K, V108I, Y115Y/F, K122P, I135T, C162S, K173T, D177E, Y181C, M184V, G190A, T200A, Q207E, R211R/K, K219Q, H221Y, F227F/L, L228L/M, A272P, R277K, E291D, V292I, E312A, Q334C/N/S/Y, G335D, N348I, R356K, M357T, K358R, G359S, T377M/V, K390R, E399G, A400T
20-117455	2016	Zambia	C	I15V, L19I/T, E35D, M36I, R41K, D60E, L63L/P, H69K, L89M, I93L	E6D, V35T, E36A, T39E, S48T, V60I, Q102K, K122E, D123S, C162S, K173T, Q174K, D177E, T200A, Q207E, V245E, D250E, S251D, A272P, T286A, E291D, V292I, G335D, I341I/M, R356K, K358R, G359T, T377M, S379C, K390K/R, E399E/G, A400T
20-117456	2016	Zambia	C	T12S, I15V, L19I, E35D, M36I, R41K, D60E, I62V, L63P, H69K, T74A, L89M, I93L	V35T, E36A, T39E, S48T, Q102K, K104K/R, K122E, D123S, C162S, K173A, D177E, I178V, T200A, E204K, Q207D, R211K, V245Q, E248D, D250E, A272P, R277K, E291D, V292I, I329L, Q334K/N, G335D, R356K, K358R, G359T, T377M, S379C, K390R, A400T
20-117457	2016	Zambia	C	T12S, I15V, L19I, E35D, M36I, R41K, K45R, G51G/E, H69K, L89M, I93L	V35T, E36A, T39E, E44E/K, S48T, E79E/K, Q102K, K122E, D123G/S, I135T, C162N/S, K173A, D177E, T200A, E204E/K, Q207N, R211K, V245Q, A272S, T286A, E291D, V292I, A327A/V, G333G/E, G335D, R356K, M357R, G359S, T377M, T386I, K390R, A400I/T
20-117458	2016	Zambia	C	T12S, I15V, L19T, M36I, L63L/P, H69K, L89M, I93L	E6K, V35T, E36A, T39E, S48T, Q102K, K122E, C162S, K173T, Q174K, D177E, G196E, T200A, Q207E, F214L, V245Q, D250E, A272P, E291D, V292I, D324N, Q334H, G335D, R356K, K358R, G359S, S379C, K390R, A400T
20-117459	2016	Zambia	C	T12S, I15V, G16G/E, L19I, M36I, R41K, H69K, I72L, T74S, L89M, I93L	E28K, K32T, V35K, E36T, T39E, S48T, V60I, K101E, Q102K, K122E, D123N, C162S, K173T, Q174K, D177E, I178M, T200A, Q207E, R211K, F214L, V245Q, E248D, K259K/R, A272P, R277K, E291D, V292I, V317A, Q334N, G335D, R356K, K358R, G359T, T377L, K390R, A400S
20-117460	2016	Zambia	C	K14R, I15V, L19I, K20R, E35D, M36I, N37D, R41K, R57K, L63T, H69K, K70R, T74S, L89M, I93L	V35T, E36A, T39E, S48T, Q102K, K122E, D123G, C162S, K173A, Q174K, D177E/G, T200E, Q207N, R211K, E248N, D250E, S251N, A272P, R277K, T286A, E291D, V292I, V317V/A, P321P/S, D324E, Q334N, G335D, R356K, K358G, G359A, E370G, T377T/I, V381V/I, T386I, K390R, A400T
20-117461	2016	Zambia	C	T12S, I15V, G16E, L19I, K20R, M36I, R57K, L63H, I64V, H69K, I72I/T, I93L	V35T, E36A, T39D, A98S, Q102K, K122E, D123G, C162S, K173A, D177E, T200A, Q207E, V245Q, R277R/K, K281K/R, E291D, V292I, Q334H, G335E, R356K, K358R, G359T, T377M, K390R, A400T
20-117462	2016	Zambia	C	T12S, I15V, G17G/D, L19I, E35D, M36I, R41K, L63S, I64V, H69K, L89M, I93L	V8I, K22R, V35M, T39K, K43K/E, S48T, Q102K, K122E, D123K/N/R/S, I135I/V, K173T, Q174K, T200A, Q207A, R211K, F214L, V245Q, A272P, R277K, E291D, V292I, S322A, A327A/T, I329L, Q334N, G335E, R356K, K358R, G359A, T377L, S379C, K390R, A400T
20-117463	2016	Zambia	C	T12S, I15V, L19I, M36I, R41K, L63P, H69K, I72V, T74A, L89M, I93L	K11K/Q, V35T, T39D, S48T, V90I, Q102K, K104R, K122E, I142V, C162S, K173A, Q174K, D177E, T200A, Q207E, R211K, V245Q, D250E, R277K, K281R, E291D, V292I, P294T, V317A, Q334H, G335D, R356K, K358R, G359S, T377I, K390R, A400T
20-117464	2016	Zambia	C	T12S, L19I/V, K20R, M36I, R41K, L63T, H69K, I93L	K32R, V35T, E36A, T39E, S48T, A62A/V, K65R, S68S/D/G/N, L74I, Q102R, K103N, V106M, Y115F, V118V/I, K122E, D123D/G, I135I/L, E138E/G, C162S, K173T, Q174K, M184V, T200A, I202V, Q207E, R211K, V245Q, R277K, L283I, T286V, E291D, V292I, P294T, V317V/A, Q334D/N, G335D, R356K, K358R, G359S, A371V, I375T, T377R, T386I/V, K390R, A400T
20-117465	2017	Zambia	C	T12S, I15V, G16E, L19I, E35N, M36I, N37D, L63T, H69K, I93L	V35T, T39D, S48T, Q102K, K122E, I142V, C162S, K173I, D177E, T200A, Q207E, R211Q, V245Q, A272P, E291D, V292I, V293I, G335D, R356K, K358R, G359T, V365I, K366R, T377Q, K390R, A400T
20-117466	2017	Zambia	Complex	T4S, L10I, T12S, I13V, K14I, I15V, G16E, L19L/P, K20R, E35D, M36I, L63T, H69Q, I72T, V77V/I, L89M	K20R, V35T, V60I, Q102K, K103N, D123E, C162S, T165I/V, K173A, Q174K, D177K/R, T200A, I202V, R211K, F214L, V241V/I, V245K, D250E, S251I, A272A/P/S, I274I/V, R277K, L283I, K287R, E297A, G335D, A355V, R356S, M357M/T, K358R, G359N, T362S, K366R, A376T, T377R, V381V/I, K390R, E399D, A400T
20-117467	2017	Zambia	C	T12P, L19I, E35D, M36I, R41K, L63I, H69K, T74S, L89M, I93L	V35T, T39E, E40D, S48T, Q102K, K122E, D123G, I135R, C162S, K173A, Q174K, T200A, I202I/V, Q207D, R211K, V245Q, A272P, E291D, V292I, P321S, D324E, Q334N, G335D, R356K, M357M/R, K358R, G359T, T377Q, T386I, K390R, A400T
20-117468	2017	Zambia	C	L19V, K20K/R, M36I, R41K, R57K, L63T, H69K, T74S, L89M, I93L	V35T, E36E/A/V, T39E, E40E/D, S48T, Q102K, K122E, D123G, C162S, K173A, Q174K, D177E, T200E, Q207E, R211K, V245Q, A272P, R277K, E291D, V292I, S322A, Q334N, G335D, T338S, R356K, M357K, K358R, G359S, T377M, S379C, K390R, A400T
20-117469	2017	Zambia	C	T12S, I15V, L19I, M36I, R41K, D60E, L63A, H69K, I72I/V, L89I, I93L	T27S, V35T, E36A, T39E, K43K/R, S48T, H96H/R, Q102K, K173A/T, T200A, Q207E, R211K, V245Q, P247P/A, E248E/D, D250D/E, S251S/G, T286T/A, E291D, V292I, K323R, Q334N, G335D, R356K, K358R, G359T, T377Q, K388R, K390R, A400T
20-117470	2017	Zambia	C	K14N, L19T, E35D, M36I, R41K, D60E, Q61E, L63P, H69K, L89M, I93L	E6K, V35T, E36A, T39E, E40D, S48T, V60I, Q102K, K122E, D123S, C162S, K173A, D177E, I178M, G196T, T200A, Q207K, R211E, V245Q, R277K, K281R, T286A, E291D, V292I, Q334D, R356K, G359S, K390R, A400T
20-117471	2016	Zambia	C	T12S, I15V, L19I, K20R, E35D, M36I, R41K, Q61D, I62V, L63T, H69K, T74S, V77I, I93L	V35T, E36A, T39E, S48T, V60I, Q102K, T139T/A, I142I/T, C162S, K173T, Q174R, D177E, I178L, T200A, Q207D, R211K, V245Q, E248D, A272Q, R277K, T286T/A, E291D, V292I, V293I, D324E, Q334N, G335D, T338T/S, R356K, K358R, G359T, K366R, T369A, T377M, K390R, A400T
20-117472	2016	Zambia	C	I15V, Q18Q/R, M36I, R41K, L63T, I64L, H69K, V82I, L89M, I93L	V35M, E36A, T39E, S48T, Q102K, K122E, I142I/V, A158S, C162S, K173A/T, Q174K, D177E, I178M, G196K, T200E, Q207E, R211K, P243T, V245Q, D250E, A272P, E291D, V292I, Q334N, G335D, R356K, K358R, G359A, T369A, T377L/M, K390R, A400T
20-117473	2017	Zambia	A/C	I13V, K14R, I15V, G16G/E, L19I/V, N37A, R41K, L63V, H69K, T74S, V77I, L89M, I93L	V35T, E36A, T39E, S48T, Q102K, K104R, K122E, D123G, C162A, K173T, T200A, Q207E, R211K, V241I, V245Q, E248E/D, D250E, A272H, T286A, E291D, V292I, Q334N, G335G/D, R356K, K358R, G359T, T369A, T377T/A/M/V, K390R, E396D, A400T
20-117474	2017	Zambia	C	K14N, I15V, L19T, M36I, R41K, L63P, H69K, I93L	V35T, E36A, T39E, S48T, Q102K, K122E, D123G, C162S, K173A, D177G, G196M, T200A, Q207E, P243S, V245Q, A272P, T286A, E291D, D320N, D324E, Q334N, G335D, R356K, M357R, K358R, G359T, T377L, T386V, K390R, A400T
20-117475	2017	Zambia	C	T12A, I15V, L19V, M36I, R41K, K45K/R, L63T, H69K, T74A, L89M, I93L	P4P/S, E6K, K20R, V35T, E36A, T39E, S48T, A98G, Q102K, K122E, C162A, K173A, Q174E, D177E, T200A, I202V, Q207D, R211R/K, V245M, E248E/D, D250E, A272P, T286A, E291D, V292I, E297K, Q334D, G335E, R356K, K358R, G359T, A371V, A376S, T377M, S379G, K385K/R, T386I, K390R, A400T
20-117476	2016	Zambia	C	T12S, I15V, L19I, E35D, M36I, R41K, H69K, T74S, L89M, I93L	K20R, E36A, T39E, S48T, Q102K, D121Y, K122E, I135T, K173A, Q174K, D177E, T200A, Q207N, R211K, E248D, A272P, K275R, Q278N, E291D, V292I, P294T, Q334H, G335D, R356K, M357V, K358R, G359T, T377M, T386I, K390R, A400T
20-117477	2017	Zambia	C	T12S, L19I, E35E/G, M36M/I, N37N/S, P39P/S, R41K, L63T, H69K, T74S, L89M, I93L	P4S, V35T, E36A, T39E, E40D, V60I, D67G, S68G, K70R, A98G, Q102K, K103R, D123E, I135T, C162S, K173A, Q174K, M184V, G190Q, G196E, T200A, Q207E, F214L, T215I, K219E, L228H, V245Q, A272P, R277K, P294T, V317A, Q334N, R356K, K358R, G359T, T377L, K390R, A400T
20-117478	2017	Zambia	C	I15I/V, L19I, E35D, M36I, R41K, I62V, L63T, H69K, A71T, I93L	K20R, V35T, E36A, T39E, S48T, V60I, Q102K, K122E, D123N, A158S, C162S, K173A, D177E, G196R, T200A, Q207N, R211K, V245K, D250E, S251N, A272P, T286A, E291D, V292I, G335D, A355T, R356K, K358R, G359T, K366R, T377M, K390R, E399D, A400T
20-117479	2017	Zambia	C	T12S, I15V, L19V, M36I, R41K, M46M/L, L63P, I64L, H69K, L89M, I93L	K20R, V35T, E36A, T39A/E, S48T, Q102K, K122E, D123N, I142K, C162S, K173T, Q174K, D177E, T200A, Q207E, R211R/K, V245E/K, E248D, A272P, E291D, V292I, L303M, R307R/K, K311K/R, Q334H, G335D, R356K, K358R, G359T, I375V, K385K/R, T386I/V, K390R, A400T
